# Supplementary material for: Detection of new pathways involved in the acceptance and the utilisation of a plant-based diet in isogenic lines of rainbow trout fry
Source: PLoS One. 2018 Jul 31;13(7):e0201462. doi: 10.1371/journal.pone.0201462 (PMC6067751; doi:10.1371/journal.pone.0201462)
Supplement: S1 File — (XLSX) [file pone.0201462.s001.xlsx]

## Sheet: Feuille1
Gene		Primer Sequence	Annealing	Primer	Sigenae
			Temperature (°C)	Efficiency	Accession Number
Reference Gene
18S	ARN18S	CGGAGGTTCGAAGACGATCA	56	2.07	FYV3OTN01CNHA3.s.om.10
		TCGCTAGTTGGCATCGTTTAT
GAPDH1	Glyceraldehyde-3-phosphate DH	CTGGAGAAGCCTGCCAGCTA	58	1.89	FYV3OTN01AGKQS.s.om.10
		CCATGTGACCAGCTTGACGA
EF1	Elongation factor	TCCTCTTGGTCGTTTCGCTG	59	1.94	F0DLFKL01AHA0A.s.om.10
		ACCCGAGGGACATCCTGTG
Amino acid metabolism
BHMT	Betaine-homocysteine S-methyltransferase 1	CAGAGAAGCACGGTAACTGG	60	1.83	CA343140.s.om.10
		TTCTTTGTGCTGCATCAGGT
BHMT2	Betaine-homocysteine S-methyltransferase 2	GCTGAGGAGCTAGCCACAGA	60	1.83	CA368068.s.om.10
		GGCTTCAGCTTCTCCCAGTA
Immunity
CFB	Complement factor B	AGCTCCTTTTCAGTCAGCCC	60	2	T23101.s.om.10
		GATAGCCATGCGTTCCAGGA
CFP	Properdin	CCCAGCTTCGTGGTCTGAAT	60	1.93	CX150362.s.om.10
		CTCACCCCACTTGCTCCATT
CXCL1	Growth-regulated alpha protein	AACGGTCCTCATCAGCTTCC	60	1.98	AF483527.s.om.10
		TGATCTCCATGTTCCTGCAGG
Sensory Perception
OTOS	Otospiralin	ACCTGTAAGCTCACTGATGCC	60	1.94	FZ8DYKY01CZS55.s.om.10
		TTGGTGAGCATAGAAGGCCC
GNAT3	Guanine nucleotide binding protein G(t) subunit alpha 3	TAGGTGGAGAGACTCGTGCA	60	1.9	F3GS49K02HONMA.s.om.10
		TTCGGTGCAGGATCAAGACC
UGT2a1	UDP-glucuronosyltransferase 2A1	TTGCTCTTCACCCTGTCCAA	60	1.96	FYV3OTN01CM4RK.s.om.10
		TGTACCAGCTGTTTGACGCT
GRM8	Metabotropic glutamate receptor 8	GCTGTACATGCCCAAGGTCT	60	2	CX261501.s.om.10
		TCACACAGCTCCGTCTTGAC
Other
SERPINC1	Antithrombin-III	CCAGGAGACCAAGTTTCGCT	60	1.94	CA341670.s.om.10
		AAGCTGTCTTCGATGCGGAA
