# Supplementary material for: Detection of new pathways involved in the acceptance and the utilisation of a plant-based diet in isogenic lines of rainbow trout fry
Source: PLoS One. 2018 Jul 31;13(7):e0201462. doi: 10.1371/journal.pone.0201462 (PMC6067751; doi:10.1371/journal.pone.0201462)
Supplement: S2 File — (XLSX) [file pone.0201462.s002.xlsx]

## Sheet: Supplementary File 2
ProbeName	Swiss Prot	Description	R23h versus AB1h		R23h versus A22h		AB1h versus A22h
			Log FC	Adj P-value	Log FC	Adj P-value	Log FC	Adj P-value
TC107188	Q96RT1	Protein LAP2	1.30088	1.208e-06	-0.771773	0.00280215	ns	ns
TC111620	Q5R432	Cytosolic non-specific dipeptidase	-0.941235	1.76967e-06	-0.879968	7.72714e-06	ns	ns
TC117061	P18700	Tubulin beta chain (Fragment)	1.64858	3.95671e-06	-0.93325	0.00853823	ns	ns
CUST_28655_PI425536763	P42224	Signal transducer and activator of transcription 1-alpha/beta	1.10627	4.62069e-06	ns	ns	ns	ns
CUST_20833_PI425536763	Q9XSM2	Tryptase-2	1.00919	4.73589e-06	0.505986	0.0251777	ns	ns
TC113301	Q80SW1	Putative adenosylhomocysteinase 2	-0.76155	5.05248e-06	-1.00561	3.70635e-08	ns	ns
CUST_14676_PI425536763	P12957	Caldesmon	0.780368	7.0459e-06	0.446131	0.0106442	ns	ns
TC96976			1.28731	7.54344e-06	-0.989962	0.000447174	ns	ns
TC113681	P35072	Transposable element Tcb1 transposase	-0.51366	8.06381e-06	-0.362495	0.00136024	ns	ns
CUST_21023_PI425536763	Q8NHW6	Otospiralin	-2.85891	8.12488e-06	-2.56115	6.12507e-05	ns	ns
TC131162			-0.949945	8.515e-06	-1.1871	2.18527e-07	ns	ns
CUST_10934_PI425536763	Q9Z2Q1	Protein transport protein Sec31A	0.965748	1.01756e-05	ns	ns	-0.708031	0.00218224
CUST_15206_PI425536763	O89110	Caspase-8	-0.877461	1.54319e-05	-0.805649	7.52065e-05	ns	ns
TC94802	Q9UMQ6	Calpain-11	0.567078	1.57627e-05	ns	ns	ns	ns
TC117384	Q01758	Type-2 ice-structuring protein	-4.99772	1.77577e-05	2.58662	0.0352158	7.58433	1.23017e-08
CUST_5976_PI425536763	P36992	Protein AMBP (Fragment)	-1.2651	1.91343e-05	-0.948765	0.00122217	ns	ns
TC126766	P28770	Ependymin-1	-2.25574	2.48483e-05	-2.06461	0.000119037	ns	ns
TC123078	P28771	Ependymin-2	-2.19986	4.37792e-05	-2.01896	0.000181887	ns	ns
CUST_19733_PI425536763	O89029	Matrilin-4	-0.948839	4.92415e-05	-0.833745	0.000353573	ns	ns
TC107234		Salmo salar Proteasome activator complex subunit 2 (psme2), mRNA	0.995719	4.95783e-05	ns	ns	ns	ns
TC126631			-0.585025	6.53366e-05	-0.590613	7.03104e-05	ns	ns
CUST_26943_PI425536763	P80049	Fatty acid-binding protein, liver	-0.968332	6.63225e-05	-0.652907	0.00842166	ns	ns
TC129262			-0.811666	6.84054e-05	-0.874868	2.73261e-05	ns	ns
TC120053	Q5JVS0	Intracellular hyaluronan-binding protein 4	0.588844	7.38249e-05	ns	ns	-0.388892	0.0241588
CUST_3324_PI425536763	Q9JJ22	Endoplasmic reticulum aminopeptidase 1	0.921565	8.07085e-05	ns	ns	ns	ns
CUST_24114_PI425536763	P28772	Ependymin-2	-0.861344	8.42648e-05	-0.837687	0.000149966	ns	ns
TC125307			1.00388	9.30275e-05	ns	ns	ns	ns
CUST_17540_PI425536763	Q811Q0	Calcium-activated potassium channel subunit beta-2	1.1438	9.69513e-05	ns	ns	ns	ns
TC132069	Q8WVV5	Butyrophilin subfamily 2 member A2	-0.562282	0.000122643	ns	ns	ns	ns
TC124285	Q66HG3	Beta-Ala-His dipeptidase	-0.80902	0.000123438	-0.736743	0.00049239	ns	ns
TC115648	Q5BKW9	L-asparaginase	-0.896295	0.000132468	ns	ns	ns	ns
CUST_28618_PI425536763	A7KII6	Proteasome subunit beta type-6-B like protein	1.04739	0.0001359	ns	ns	ns	ns
CUST_16864_PI425536763	P12114	Cuticle collagen sqt-1	0.805763	0.000142683	0.545704	0.0127657	ns	ns
CUST_7464_PI425536763	P17404	Chondromodulin-1	-1.71564	0.000146769	-1.55241	0.000617966	ns	ns
TC104975			-0.546936	0.000150293	ns	ns	ns	ns
TC127723	P11941	Lysozyme C II	-1.12681	0.000152786	-0.671489	0.0348067	ns	ns
CUST_21511_PI425536763	A5GFQ0	60S ribosomal protein L7-like 1	0.660582	0.000154245	ns	ns	ns	ns
TC127155			-0.945137	0.000163307	ns	ns	ns	ns
CUST_1684_PI425536763	P51116	Fragile X mental retardation syndrome-related protein 2	0.664062	0.000187479	0.463107	0.0116248	ns	ns
TC97198		Salmo salar Gametogenetin-binding protein 2 (ggnb2), mRNA	0.644952	0.000202319	0.593246	0.000661017	ns	ns
TC111372	P52826	Carnitine O-acetyltransferase	-1.08331	0.000210706	ns	ns	ns	ns
CUST_7209_PI425536763	Q96GE6	Calmodulin-like protein 4	-1.34688	0.000214532	-0.796139	0.0428426	ns	ns
TC120273	Q805E5	Carbohydrate sulfotransferase 14	0.822517	0.000220517	ns	ns	-0.756902	0.00152926
CUST_28636_PI425536763	P28770	Ependymin-1	-0.903396	0.000225806	-0.896077	0.00028207	ns	ns
TC116199		Predicted protein	0.683303	0.000226533	0.635294	0.000644432	ns	ns
CUST_16300_PI425536763	Q9DAR7	Scavenger mRNA-decapping enzyme DcpS	0.768117	0.000232414	ns	ns	ns	ns
TC102781	P21566	Cofilin-2	0.719853	0.000240136	ns	ns	-0.503177	0.030487
CUST_282_PI425536763	P48059	LIM and senescent cell antigen-like-containing domain protein 1	-0.749624	0.000240136	ns	ns	ns	ns
TC125951		Salmo salar Integrator complex subunit 11 (int11), mRNA	0.863376	0.000248023	ns	ns	ns	ns
CUST_1278_PI425536763	Q58Y75	Probable G-protein coupled receptor 113	1.05471	0.000254139	ns	ns	ns	ns
CUST_5990_PI425536763	O00746	Nucleoside diphosphate kinase, mitochondrial	0.72584	0.000260107	ns	ns	-0.545035	0.0166819
TC104810	Q3UNB8	Transmembrane protein C14orf176 homolog	-1.01359	0.000270429	-0.915604	0.00108715	ns	ns
CUST_7847_PI425536763	P05099	Cartilage matrix protein	-1.26065	0.000285663	-1.16325	0.000875905	ns	ns
TC118230	Q5G872	Signal peptide, CUB and EGF-like domain-containing protein 2	-0.66508	0.000290879	-0.422803	0.0306307	ns	ns
TC117297	P15989	Collagen alpha-3(VI) chain	0.496995	0.000308983	0.320118	0.0289371	ns	ns
CUST_4544_PI425536763	Q5CZR5	Natterin-like protein	0.867196	0.000312258	ns	ns	ns	ns
CUST_3474_PI425536763	Q7ZW77	C-4 methylsterol oxidase	0.823321	0.000314825	ns	ns	-0.566189	0.0415633
TC107193	P56747	Claudin-6	-0.865767	0.00032531	-1.03309	3.07638e-05	ns	ns
TC128790			1.17425	0.000327829	ns	ns	ns	ns
TC106246			-0.520937	0.000332293	-0.543734	0.000211702	ns	ns
TC94770	Q8HWB0	Major histocompatibility complex class I-related gene protein	1.63223	0.000335806	ns	ns	ns	ns
CUST_25888_PI425536763	Q9X5V3	Copper-transporting P-type ATPase	0.776361	0.000339823	ns	ns	ns	ns
TC112295	Q7L513	Fc receptor-like A	1.07241	0.00034288	ns	ns	-0.849815	0.0119463
TC122722	Q9UM54	Myosin-VI	-0.555315	0.000357974	-0.542516	0.000534797	ns	ns
TC102526	Q7SXK5	Probable imidazolonepropionase	0.982072	0.000368756	0.652068	0.0257527	ns	ns
CUST_9024_PI425536763	Q9Y2G9	Protein strawberry notch homolog 2	0.743958	0.000382777	0.718087	0.000657473	ns	ns
CUST_17653_PI425536763	A2BIL7	Tyrosine-protein kinase BAZ1B	0.766158	0.000392522	ns	ns	-0.611421	0.0122652
CUST_10307_PI425536763	Q0VD00	BTB/POZ domain-containing protein KCTD15	-0.498305	0.000398276	-0.567039	7.92064e-05	ns	ns
CUST_10465_PI425536763	P35803	Neuronal membrane glycoprotein M6-b	-0.491383	0.000403546	-0.477597	0.000638183	ns	ns
TC109452	Q8N3X1	Formin-binding protein 4	-0.456058	0.000421395	-0.434315	0.000855449	ns	ns
TC109894	Q5BJJ6	Methionine adenosyltransferase 2 subunit beta	-0.481024	0.000425923	-0.327182	0.0234698	ns	ns
CUST_13333_PI425536763	P21271	Myosin-Vb	1.86189	0.000433081	ns	ns	ns	ns
TC104623			0.607575	0.000455197	ns	ns	ns	ns
TC106501	Q9QUH6	Ras GTPase-activating protein SynGAP	0.623814	0.000460845	ns	ns	ns	ns
TC131119			0.814387	0.000463761	ns	ns	ns	ns
TC132315		Oncorhynchus mykiss Guanine nucleotide-binding protein GI/GS/GO gamma-12 subunit (gbg12), mRNA	-0.463279	0.000469098	-0.526313	9.88032e-05	ns	ns
CUST_5194_PI425536763	P57044	Integrin-linked protein kinase	0.625477	0.000470398	0.506293	0.00567606	ns	ns
TC116482	Q5RDB5	Protein cornichon homolog	0.768223	0.000535739	ns	ns	ns	ns
TC127353			-0.693153	0.000540047	-0.448783	0.0375272	ns	ns
TC117726	Q16270	Insulin-like growth factor-binding protein 7	-0.593522	0.000553788	-0.677411	0.000110509	ns	ns
CUST_14655_PI425536763	Q5U458	DnaJ homolog subfamily C member 11	0.514785	0.000557095	ns	ns	ns	ns
CUST_14790_PI425536763	Q8CFX1	GDH/6PGL endoplasmic bifunctional protein	0.873428	0.000557403	ns	ns	ns	ns
TC119413		Salmo salar hypothetical protein LOC100194715 (LOC100194715), mRNA	-0.981781	0.000575478	-1.0577	0.000246014	ns	ns
TC108264	Q9UL19	Retinoic acid receptor responder protein 3	0.947004	0.000585885	ns	ns	ns	ns
CUST_70_PI425536763	O93464	Cholecystokinin	-0.633463	0.000593869	ns	ns	ns	ns
CUST_27831_PI425536763	Q9H825	Methyltransferase-like protein 8	-0.832326	0.000595928	-0.640701	0.0106442	ns	ns
CUST_9435_PI425536763	Q5R7E8	UPF0554 protein C2orf43 homolog	-0.563533	0.000614371	ns	ns	ns	ns
CUST_8230_PI425536763	Q5RAS7	AMME syndrome candidate gene 1 protein homolog	-0.529758	0.000629242	-0.56925	0.000277767	ns	ns
TC102039		Salmo salar Hormone-sensitive lipase (lips), mRNA	-0.502718	0.000644928	-0.502574	0.0162751	ns	ns
CUST_22708_PI425536763	Q5VV67	Peroxisome proliferator-activated receptor gamma coactivator-related protein 1	0.858895	0.000644928	ns	ns	ns	ns
TC109421	Q4QRB4	Tubulin beta-3 chain	-0.520487	0.000650353	-0.623065	6.65674e-05	ns	ns
CUST_18495_PI425536763	Q9NUV9	GTPase IMAP family member 4	1.65497	0.000651546	ns	ns	ns	ns
TC124910	P10157	Protein C-ets-2	1.14789	0.000660314	1.03556	0.00247389	ns	ns
TC104868		Salmo salar Hormone-sensitive lipase (lips), mRNA	0.559389	0.000660903	ns	ns	ns	ns
TC123274	Q2PG55	Sodium- and chloride-dependent GABA transporter 2	-0.506204	0.000661326	ns	ns	ns	ns
TC125285		Salmo salar Ras-related protein Rab-31 (rab31), mRNA	-0.995675	0.000670102	-0.98887	0.000808445	ns	ns
CUST_6035_PI425536763	Q99LU8	Uncharacterized protein C6orf62 homolog	-0.649711	0.00067027	-0.561422	0.00393542	ns	ns
TC104558	P38403	Guanine nucleotide-binding protein G(k) subunit alpha	1.01764	0.000674002	0.80808	0.00880881	ns	ns
CUST_1919_PI425536763	Q07643	Collagen alpha-2(IX) chain	-1.48509	0.000675353	-1.27245	0.00432375	ns	ns
CUST_27292_PI425536763	Q3SZF0	Acyl-CoA-binding domain-containing protein 7	-0.664145	0.000708296	-0.730623	0.00023114	ns	ns
TC102521		Salmo salar Syntaxin-binding protein 6 (stxb6), mRNA	-0.664199	0.000725542	-0.886878	1.4249e-05	ns	ns
TC99127	Q60809	CCR4-NOT transcription complex subunit 7	0.603928	0.000725904	ns	ns	ns	ns
TC123090	Q96S86	Hyaluronan and proteoglycan link protein 3	-0.545305	0.000740692	ns	ns	ns	ns
TC114858		Salmo salar Transmembrane protein 179B (t179b), mRNA	0.72878	0.000744951	ns	ns	ns	ns
CUST_20614_PI425536763	P13941	Collagen alpha-1(III) chain	-1.28993	0.000745302	-1.34312	0.000495667	ns	ns
TC125267		Oncorhynchus mykiss vitellogenin receptor (LOC100136065), mRNA	-0.962336	0.000748762	ns	ns	ns	ns
TC105278		Salmo salar U7 snRNA-associated Sm-like protein LSm10 (lsm10), mRNA	-0.645005	0.000760528	-0.443154	0.0301151	ns	ns
CUST_8132_PI425536763	P32017	Collagen alpha-3(IX) chain	-1.19443	0.000771674	-1.42907	8.19869e-05	ns	ns
TC104405	Q8N653	Leucine-zipper-like transcriptional regulator 1	0.589918	0.000784459	ns	ns	ns	ns
TC113961	O75175	CCR4-NOT transcription complex subunit 3	-0.718636	0.000788781	-0.461416	0.0481061	ns	ns
TC96257	P69218	Cytochrome c oxidase subunit 3	-0.686857	0.000793685	-0.982108	5.15084e-06	ns	ns
TC130917			-0.577422	0.000799663	-0.657635	0.000168266	ns	ns
TC117360			-0.530578	0.000804087	-0.582721	0.000273537	ns	ns
TC130342	Q7SYN5	Retinoic acid receptor RXR-beta-A	-0.48916	0.000804562	-0.484392	0.00100119	ns	ns
TC99274	Q7Z5L3	Complement C1q-like protein 2	0.836745	0.000823655	ns	ns	ns	ns
CUST_3773_PI425536763	Q8NBP0	Tetratricopeptide repeat protein 13	-0.522253	0.00082601	-0.528005	0.000802063	ns	ns
TC126287	A0SXL6	Elongation factor 2	0.747472	0.000828704	ns	ns	ns	ns
CUST_17969_PI425536763	P48147	Prolyl endopeptidase	-0.520782	0.000832995	-0.47841	0.00251034	ns	ns
TC117885			-0.494404	0.000842739	-0.56274	0.000180818	ns	ns
CUST_10509_PI425536763	Q9UHL4	Dipeptidyl peptidase 2	-0.579207	0.000855256	ns	ns	0.428989	0.0431485
CUST_14277_PI425536763	O42184	CAP-Gly domain-containing linker protein 1	0.749475	0.00085847	ns	ns	-0.585304	0.0276442
TC131876	Q5T0D9	Tumor protein p63-regulated gene 1-like protein	0.675611	0.000858946	ns	ns	ns	ns
TC97978			-0.554969	0.000873867	ns	ns	ns	ns
TC109144	Q91192	Interferon-induced GTP-binding protein Mx	2.17597	0.000884643	ns	ns	ns	ns
CUST_2170_PI425536763	B1WBB4	Poly(U)-specific endoribonuclease-B	0.652084	0.000887266	ns	ns	-0.608363	0.00476405
TC113780	Q8BZT5	Leucine-rich repeat-containing protein 19	-1.2367	0.000887266	ns	ns	ns	ns
CUST_20077_PI425536763	Q5BK43	Epithelial-stromal interaction protein 1	1.03547	0.000909003	ns	ns	ns	ns
CUST_14401_PI425536763	B0S5A7	Choline transporter-like protein 5-B (Fragment)	-0.526669	0.0009097	ns	ns	ns	ns
CUST_11719_PI425536763	Q4AEH4	Glutathione peroxidase 3	-0.627558	0.000911223	-0.827539	2.35147e-05	ns	ns
CUST_14311_PI425536763	Q8R2E9	ERO1-like protein beta	0.492164	0.000920819	0.516224	0.000565441	ns	ns
CUST_16170_PI425536763	Q9UIK4	Death-associated protein kinase 2	-0.481674	0.00094937	ns	ns	0.49261	0.00168986
TC105282	O60931	Cystinosin	-0.52221	0.00097111	-0.377049	0.0246055	ns	ns
CUST_17837_PI425536763	Q8BMA5	Protein NPAT	0.561901	0.000980498	0.369007	0.0467115	ns	ns
TC105903		PREDICTED: hypothetical protein [Danio rerio]	1.07436	0.00100811	0.952845	0.00424474	ns	ns
TC115578			1.35115	0.00103214	1.1335	0.00734041	ns	ns
CUST_21767_PI425536763	Q66K08	Cartilage intermediate layer protein 1	0.780329	0.00108674	ns	ns	ns	ns
CUST_6264_PI425536763	Q66KD0	BTB/POZ domain-containing protein 17	-0.709195	0.00110137	ns	ns	ns	ns
CUST_18087_PI425536763	Q9JHT5	AMME syndrome candidate gene 1 protein homolog	0.61214	0.00111524	ns	ns	-0.467889	0.0399249
TC124613	Q92021	Nuclear factor 7, brain	0.704053	0.00115647	ns	ns	ns	ns
TC116907			-0.627312	0.0011929	-0.600891	0.00216361	ns	ns
TC127560			-0.529758	0.00119515	-0.490016	0.00315335	ns	ns
TC114978	P35802	Neuronal membrane glycoprotein M6-a	-0.695946	0.00120191	-0.733289	0.0006966	ns	ns
CUST_9750_PI425536763	B9ELP3	UPF0740 protein C1orf192 homolog	-0.604203	0.0012179	-0.614259	0.00109994	ns	ns
CUST_18645_PI425536763	Q8C0E3	Tripartite motif-containing protein 47	0.961982	0.0012499	ns	ns	ns	ns
TC118710	Q5RF97	Box C/D snoRNA protein 1	0.660356	0.00127492	ns	ns	ns	ns
CUST_3496_PI425536763	Q5PR61	Probable lysosomal cobalamin transporter	0.517036	0.00127877	ns	ns	ns	ns
CUST_25704_PI425536763	Q5R824	Carbohydrate kinase domain-containing protein	-0.576303	0.0012812	-0.63985	0.000386228	ns	ns
CUST_29_PI425536763		hypothetical protein LOC555593 [Danio rerio]	-1.0176	0.00129562	-1.20856	0.000162818	ns	ns
CUST_28609_PI425536763	Q3ZCL3	N-myc-interactor	0.995357	0.00130043	ns	ns	ns	ns
TC95921	A7KII6	Proteasome subunit beta type-6-B like protein	1.02877	0.00130043	ns	ns	ns	ns
CUST_15914_PI425536763	Q8BGH4	Receptor expression-enhancing protein 1	0.555422	0.00130321	0.503743	0.00418742	ns	ns
TC107642	Q0P5P2	Uncharacterized protein C17orf67	-1.36646	0.00130575	-1.22504	0.00472171	ns	ns
CUST_4119_PI425536763	Q3B7U9	Peptidyl-prolyl cis-trans isomerase FKBP8	-0.473112	0.00131218	ns	ns	ns	ns
TC102284			-0.556856	0.00131485	-0.503598	0.00434768	ns	ns
CUST_21946_PI425536763	Q8NB50	Zinc finger protein 62 homolog	0.849018	0.00132526	0.695007	0.0110657	ns	ns
TC105231	Q15113	Procollagen C-endopeptidase enhancer 1	-0.54648	0.0013254	ns	ns	ns	ns
TC106941	Q9H6D7	HAUS augmin-like complex subunit 4	-0.544219	0.00134897	ns	ns	0.521327	0.0051861
TC113785	Q13948	Protein CASP	0.500371	0.00135073	0.529807	0.000746023	ns	ns
CUST_7669_PI425536763	P14882	Propionyl-CoA carboxylase alpha chain, mitochondrial (Fragment)	0.505473	0.00135557	ns	ns	ns	ns
TC124409		hypothetical protein BRAFLDRAFT_105284 [Branchiostoma floridae]	-0.507518	0.00135557	ns	ns	ns	ns
TC128688			-0.523527	0.00135682	-0.437927	0.00925716	ns	ns
TC110319	Q99689	Fasciculation and elongation protein zeta-1	-0.629649	0.00135847	-0.772883	0.000112376	ns	ns
CUST_22094_PI425536763	Q9DGI9	Myoglobin	0.670945	0.00136483	0.488367	0.0283775	ns	ns
TC101978			-0.841537	0.00136899	ns	ns	0.653356	0.0407754
TC109245	Q8BPU7	Engulfment and cell motility protein 1	-0.796237	0.00137254	ns	ns	ns	ns
CUST_8427_PI425536763	P02458	Collagen alpha-1(II) chain	-1.36025	0.00137675	-1.30227	0.00252657	ns	ns
CUST_1918_PI425536763	Q2KJC1	Cell division cycle 5-like protein	-0.504439	0.00137881	ns	ns	ns	ns
CUST_13477_PI425536763	P08023	Actin, aortic smooth muscle	0.784818	0.0013858	0.937415	0.000165347	ns	ns
CUST_22322_PI425536763	Q62662	Tyrosine-protein kinase FRK	-0.641784	0.00139266	-0.534433	0.00990919	ns	ns
TC99443			-2.32969	0.00139829	-2.0213	0.00685503	ns	ns
TC104899	O60669	Monocarboxylate transporter 2	0.73887	0.00140863	ns	ns	ns	ns
TC111701	Q2LK54	Collectin-12	-0.45365	0.00141408	-0.351795	0.0181815	ns	ns
CUST_18665_PI425536763	Q9BUD6	Spondin-2	-0.621073	0.00143436	-0.428202	0.0421998	ns	ns
CUST_20199_PI425536763	Q6DC02	BTB/POZ domain-containing protein kctd15	-0.519778	0.00145945	-0.533944	0.00118496	ns	ns
CUST_3512_PI425536763	Q9PT26	Proteasome subunit beta type-9	1.04958	0.00146301	ns	ns	ns	ns
CUST_3255_PI425536763	Q8QGW7	Lipopolysaccharide-induced tumor necrosis factor-alpha factor homolog	-0.729128	0.00150046	-0.629289	0.00763102	ns	ns
TC118079	Q7ZUV7	Protein EMSY	0.619249	0.00150046	0.447172	0.0318459	ns	ns
CUST_10299_PI425536763	Q9W6G6	Semaphorin-3D	1.33034	0.00153377	ns	ns	ns	ns
TC128400		PREDICTED: Danio rerio profilin 2-like, transcript variant 2 (LOC100332900), mRNA	0.717064	0.00155465	0.563393	0.0175074	ns	ns
TC109038	Q5F425	Protein lin-7 homolog C	0.617097	0.00156053	ns	ns	ns	ns
TC101262			-0.508183	0.00156816	ns	ns	ns	ns
CUST_21972_PI425536763	Q5RDA9	F-box only protein 42	-0.681611	0.00157781	ns	ns	0.570079	0.0235987
TC104460	Q4V9F0	Diacylglycerol O-acyltransferase 2	0.676872	0.00158488	0.511576	0.0240393	ns	ns
TC97879		Salmo salar Interferon regulatory factor 9 (irf9), mRNA	-0.494256	0.00158766	-0.473189	0.00287494	ns	ns
CUST_10176_PI425536763	P62325	Protein BTG1	-0.47435	0.0015997	ns	ns	ns	ns
TC103155	Q7T338	FGFR1 oncogene partner 2 homolog	-0.447748	0.00162615	-0.342445	0.0223899	ns	ns
TC114820		Oncorhynchus mykiss lysozyme II (lyz2), mRNA	0.768122	0.00164183	ns	ns	ns	ns
CUST_5792_PI425536763	Q7TN99	Cytoplasmic polyadenylation element-binding protein 3	-1.0204	0.00164468	ns	ns	ns	ns
CUST_24013_PI425536763	Q68D51	DENN domain-containing protein 2C	-0.524943	0.00165477	ns	ns	ns	ns
CUST_7007_PI425536763	Q09167	Splicing factor, arginine/serine-rich 5	-0.551052	0.00166296	-0.416239	0.0249	ns	ns
CUST_19963_PI425536763	Q63345	Myelin-oligodendrocyte glycoprotein	-0.646546	0.00167618	0.441125	0.0492508	ns	ns
TC118847		Salmo salar Ezrin-radixin-moesin-binding phosphoprotein 50 (nherf), mRNA	-0.791948	0.00168945	-0.769381	0.00261771	ns	ns
TC122486	O88990	Alpha-actinin-3	0.64113	0.00168945	ns	ns	ns	ns
TC118037	Q13018	Secretory phospholipase A2 receptor	-0.564734	0.0016918	-0.41973	0.0282193	ns	ns
CUST_10085_PI425536763	Q9D4H1	Exocyst complex component 2	-0.481001	0.00170215	-0.530206	0.000587429	ns	ns
TC106995	Q5VY09	Immediate early response gene 5 protein	0.627451	0.00170501	0.584042	0.00415252	ns	ns
CUST_7037_PI425536763	Q6I7B0	Myoglobin	0.679001	0.00172118	0.493954	0.0329963	ns	ns
CUST_3069_PI425536763	Q5RFH9	ATP synthase subunit b, mitochondrial	-0.570874	0.001726	-0.599757	0.00108715	ns	ns
TC110058	Q6P4Z2	Collagen alpha-1(II) chain	-1.36297	0.00172904	-1.29112	0.00350976	ns	ns
CUST_14680_PI425536763	P70704	Probable phospholipid-transporting ATPase IA	-0.577412	0.00176908	ns	ns	ns	ns
CUST_24620_PI425536763	Q3UA06	Thyroid receptor-interacting protein 13	-0.468524	0.00179283	-0.691805	9.89822e-06	ns	ns
TC103569	P55918	Microfibril-associated glycoprotein 4	-1.2873	0.00179385	-1.09907	0.00974387	ns	ns
TC107463	Q01449	Myosin regulatory light chain 2, atrial isoform	-0.807114	0.00182606	-0.692853	0.00939208	ns	ns
TC106706	Q91ZJ5	UTP--glucose-1-phosphate uridylyltransferase	0.437158	0.00182924	ns	ns	ns	ns
TC121975	P06734	Low affinity immunoglobulin epsilon Fc receptor	-0.813243	0.00183545	-0.681299	0.0117001	ns	ns
TC105224	P51910	Apolipoprotein D	-0.880053	0.0018439	ns	ns	0.74682	0.0235987
TC129283		Salmo salar Formimidoyltransferase-cyclodeaminase (ftcd), mRNA	-0.530307	0.00186177	-0.519142	0.00265487	ns	ns
CUST_6688_PI425536763	Q9Z2K8	Isocitrate dehydrogenase [NADP] cytoplasmic	-0.719534	0.00187246	-0.592091	0.0138492	ns	ns
CUST_1860_PI425536763	Q9JLS8	Leptin receptor gene-related protein	0.559526	0.00190433	0.445185	0.0184604	ns	ns
TC113070	O15375	Monocarboxylate transporter 6	-0.593975	0.00190458	ns	ns	ns	ns
CUST_8633_PI425536763	P14740	Dipeptidyl peptidase 4	0.578252	0.00191893	0.461916	0.0179602	ns	ns
TC115561		major histocompatibility complex class I ZE like [Danio rerio]	0.507629	0.00197072	0.415655	0.0149796	ns	ns
CUST_6184_PI425536763	A2VDS1	Selenocysteine lyase	0.870924	0.00197271	ns	ns	ns	ns
CUST_5479_PI425536763	Q969G6	Riboflavin kinase	0.535933	0.00198345	ns	ns	ns	ns
CUST_18144_PI425536763	Q9H6X2	Anthrax toxin receptor 1	-0.414657	0.00203179	ns	ns	ns	ns
TC128515	P04223	H-2 class I histocompatibility antigen, K-K alpha chain	0.725312	0.00205672	0.530667	0.0354494	ns	ns
TC122434	Q96WV6	Uncharacterized threonine-rich GPI-anchored glycoprotein PJ4664.02	-0.458428	0.0020587	ns	ns	ns	ns
TC101255			0.85339	0.00206532	0.644854	0.0342036	ns	ns
CUST_22300_PI425536763	Q3KHV3	Homogentisate 1,2-dioxygenase	-0.616891	0.00208366	ns	ns	ns	ns
CUST_368_PI425536763	P04751	Actin, alpha cardiac muscle 1	0.77765	0.00208608	0.964426	0.00016477	ns	ns
TC118956	Q80WE4	Kinesin-like protein KIF20B	-0.505482	0.00211389	ns	ns	ns	ns
TC109428		Salmo salar cAMP-responsive element-binding protein-like 2 (crbl2), mRNA	-1.0208	0.00212368	ns	ns	ns	ns
TC106295	P53482	Actin, alpha skeletal muscle B	0.812885	0.00213837	0.943522	0.000403091	ns	ns
CUST_4330_PI425536763	Q5RAZ3	Peripheral myelin protein 22	-0.644472	0.00215016	-0.60755	0.00451996	ns	ns
CUST_28469_PI425536763	Q9UJX3	Anaphase-promoting complex subunit 7	0.746356	0.00218066	-0.680352	0.0062901	ns	ns
TC104648	Q8QHJ9	Interleukin-17 receptor D	-0.613445	0.00218066	ns	ns	ns	ns
TC122964			-0.426819	0.00227123	ns	ns	ns	ns
CUST_27139_PI425536763	A4IIW0	Protein mab-21-like 2	-0.517735	0.00227739	-0.713218	4.12708e-05	ns	ns
CUST_13136_PI425536763	Q4KLM6	Prolyl 3-hydroxylase 2	-0.516419	0.00228568	-0.600471	0.000425971	ns	ns
TC114434	Q9UI14	Prenylated Rab acceptor protein 1	-0.473783	0.00234101	ns	ns	ns	ns
TC121315			0.597378	0.00235009	ns	ns	-0.604323	0.00500963
CUST_15028_PI425536763	Q568R1	Coiled-coil domain-containing protein 55	-0.668055	0.00235009	ns	ns	ns	ns
TC129570	Q9CQ86	Uncharacterized protein C17orf37 homolog	-0.666765	0.00236207	-0.617477	0.00581469	ns	ns
CUST_14184_PI425536763	Q5SPP5	Protein EFR3 homolog B	0.548319	0.00236207	ns	ns	ns	ns
TC112169	Q5RBQ8	Asialoglycoprotein receptor 1	0.784692	0.00237188	ns	ns	ns	ns
TC123345	P78318	Immunoglobulin-binding protein 1	0.555472	0.00239239	0.451352	0.0184695	ns	ns
TC127899	Q7SX85	SEC14 domain and spectrin repeat-containing protein 1	-0.403198	0.00240217	-0.403078	0.00273315	ns	ns
TC120428	Q86WA6	Valacyclovir hydrolase	-0.458703	0.00242057	-0.351911	0.0283775	ns	ns
TC102442	P21926	CD9 antigen	-0.586102	0.00248274	-0.753585	0.000125938	ns	ns
TC126050	P10775	Ribonuclease inhibitor	-0.544602	0.00248553	ns	ns	ns	ns
TC129595		Salmo salar EH domain-containing protein 4 (ehd4), mRNA	0.425727	0.00249438	ns	ns	ns	ns
CUST_15777_PI425536763	O62742	Non-specific lipid-transfer protein	0.569121	0.00252269	0.420076	0.0379583	ns	ns
CUST_25033_PI425536763	P35922	Fragile X mental retardation protein 1 homolog	0.49916	0.00252269	ns	ns	ns	ns
TC96054		Salmo salar Transmembrane protein 163 (tm163), mRNA	-0.465732	0.00252276	-0.437689	0.00538223	ns	ns
TC124706	A0AUS0	WD repeat, SAM and U-box domain-containing protein 1	-0.424528	0.00252491	ns	ns	ns	ns
TC108677	A6NNB3	Interferon-induced transmembrane protein 5	-0.504528	0.00253462	ns	ns	ns	ns
TC122217	Q9C000	NACHT, LRR and PYD domains-containing protein 1	1.06634	0.00254439	ns	ns	ns	ns
CUST_14245_PI425536763	Q8TF45	Zinc finger protein 418	0.693031	0.00257199	ns	ns	ns	ns
CUST_9954_PI425536763	Q9UQ84	Exonuclease 1	0.448721	0.00258059	ns	ns	ns	ns
TC131999			0.779219	0.00258772	0.57931	0.0367999	ns	ns
CUST_15318_PI425536763	Q803C7	Limb region 1 homolog-like protein	0.630871	0.00261862	0.488868	0.0280503	ns	ns
CUST_26422_PI425536763	P53350	Serine/threonine-protein kinase PLK1	-0.833328	0.00261862	-0.627021	0.0343604	ns	ns
TC120215	P31580	High choriolytic enzyme 1	-1.02111	0.00261862	ns	ns	ns	ns
TC120060	P62840	Ubiquitin-conjugating enzyme E2 D2	-0.534165	0.00262002	ns	ns	ns	ns
TC97189	Q91Z63	E3 ubiquitin-protein ligase TRIM63	0.818548	0.00265318	ns	ns	ns	ns
TC127675	P08955	CAD protein	0.671111	0.00265459	ns	ns	ns	ns
TC121538			-0.46528	0.00268745	-0.390866	0.0153766	ns	ns
TC105011		Salmo salar nuclear receptor subfamily 1, group H, member 3 (nr1h3), mRNA	0.538543	0.00269596	ns	ns	ns	ns
TC126199			-0.473387	0.00274212	-0.366192	0.0292631	ns	ns
CUST_6495_PI425536763	P51115	Fragile X mental retardation syndrome-related protein 1 homolog A	0.696382	0.0027748	ns	ns	ns	ns
TC99516		Salmo salar Nuclear cap-binding protein subunit 1-A (nbp1a), mRNA	0.5186	0.00278433	ns	ns	ns	ns
TC104613			0.562435	0.0028194	ns	ns	ns	ns
CUST_8218_PI425536763	Q9BUF5	Tubulin beta-6 chain	-0.554628	0.00283982	-0.652416	0.000476685	ns	ns
TC117161			-0.430266	0.00285135	-0.412114	0.0050394	ns	ns
TC95405		Mus musculus coatomer protein complex, subunit zeta 1 (Copz1), mRNA	-0.51385	0.00285906	ns	ns	ns	ns
CUST_10180_PI425536763	P47804	RPE-retinal G protein-coupled receptor	-0.684212	0.00286261	-0.695915	0.00273209	ns	ns
TC95331	Q1LYG4	Cyclic AMP-responsive element-binding protein 3-like protein 3-B	-1.16345	0.00288625	-1.1831	0.00275216	ns	ns
CUST_9216_PI425536763	P02607	Myosin light polypeptide 6	-0.476155	0.00288625	-0.385495	0.0219089	ns	ns
TC110498	Q9BXS5	AP-1 complex subunit mu-1	0.61942	0.00290796	ns	ns	ns	ns
TC122566	P08842	Steryl-sulfatase	-0.481272	0.00294404	-0.522576	0.0013397	ns	ns
TC125503	Q9PUU8	Chondromodulin-1	-1.00133	0.00294565	-0.821686	0.0200891	ns	ns
CUST_18599_PI425536763	O62644	Leukocyte cell-derived chemotaxin-2	-2.19545	0.00302041	-1.65843	0.0364984	ns	ns
CUST_22573_PI425536763	P47840	40S ribosomal protein S12	0.620859	0.00307814	ns	ns	ns	ns
CUST_182_PI425536763	P22687	Cholesteryl ester transfer protein (Fragment)	-0.445969	0.00310927	ns	ns	ns	ns
TC115815		PREDICTED: Gallus gallus similar to JAZF zinc finger 1 (LOC420633), mRNA	-0.574066	0.00311728	ns	ns	ns	ns
TC106310			0.477385	0.00312114	ns	ns	-0.466332	0.00983216
TC105240			0.79301	0.00315597	ns	ns	ns	ns
CUST_20731_PI425536763	P28675	Decorin	-0.538198	0.00316975	-0.416019	0.0322331	ns	ns
TC125800	Q28888	Decorin	-0.621791	0.00317539	-0.528275	0.0159631	ns	ns
TC106550	Q9BX59	Tapasin-related protein	0.890912	0.00321108	0.886934	0.00381819	ns	ns
CUST_1273_PI425536763	Q99523	Sortilin	-0.448553	0.00321108	ns	ns	ns	ns
TC111150	Q8IXQ6	Poly [ADP-ribose] polymerase 9	0.707187	0.00329416	ns	ns	ns	ns
TC96798		Salmo salar cAMP-responsive element-binding protein-like 2 (crbl2), mRNA	-0.555884	0.00331536	-0.575296	0.00261341	ns	ns
TC112975			-0.461435	0.00332312	-0.622407	9.71824e-05	ns	ns
TC107117	Q6PFR5	Transformer-2 protein homolog alpha	0.879191	0.00332312	ns	ns	ns	ns
TC102213	O88803	Leukocyte cell-derived chemotaxin-2	-2.07899	0.00334524	-1.61337	0.0324295	ns	ns
CUST_11349_PI425536763	Q9BX69	Caspase recruitment domain-containing protein 6	0.943238	0.00334524	ns	ns	-1.08556	0.00160086
TC114246			0.553968	0.00334974	ns	ns	ns	ns
TC109682	P48960	CD97 antigen	0.524191	0.00336382	0.503923	0.00561234	ns	ns
TC107501		Salmo salar Synuclein (syu), mRNA	-0.481542	0.00336382	ns	ns	ns	ns
CUST_9284_PI425536763	Q24117	Dynein light chain 1, cytoplasmic	0.574366	0.00337174	ns	ns	ns	ns
CUST_14587_PI425536763	P13789	Troponin T, cardiac muscle	0.654221	0.00337417	0.743	0.000902145	ns	ns
CUST_8042_PI425536763	P27768	Troponin I, fast skeletal muscle	0.442945	0.00339136	ns	ns	ns	ns
TC125126			0.966395	0.00339519	ns	ns	ns	ns
CUST_12596_PI425536763	Q5DTN8	Janus kinase and microtubule-interacting protein 3	0.502134	0.00340394	ns	ns	ns	ns
TC106998	Q8JFQ2	Rhombotin-1	-0.439473	0.00352192	-0.729377	4.01127e-06	ns	ns
TC97837	P21995	Embigin	-0.527538	0.00354422	-0.688985	0.000160681	ns	ns
TC129042	Q8TES7	Fas-binding factor 1	-0.499317	0.00355118	ns	ns	ns	ns
TC128593	Q9ERV1	Probable E3 ubiquitin-protein ligase makorin-2	-0.394674	0.00358623	ns	ns	ns	ns
CUST_7326_PI425536763	Q99PE2	Ankyrin repeat family A protein 2	-0.54375	0.00361871	ns	ns	ns	ns
TC123577	Q9CQ94	DnaJ homolog subfamily C member 5B	0.377386	0.00362149	ns	ns	-0.464968	0.000726709
TC107359	P52505	Acyl carrier protein, mitochondrial	-0.663154	0.00364272	ns	ns	0.662859	0.00891488
TC109251			0.977219	0.00364974	0.93414	0.00636317	ns	ns
TC112243		Salmo salar Nuclear nucleic acid-binding protein C1D (c1d), mRNA	0.689684	0.00366448	ns	ns	-0.666361	0.0126017
CUST_7817_PI425536763	P20111	Alpha-actinin-2	0.610948	0.00367394	ns	ns	ns	ns
CUST_377_PI425536763	Q8AXR2	C-type natriuretic peptide 2	-0.608243	0.00369124	-0.52004	0.0170614	ns	ns
CUST_16672_PI425536763	P30998	Junction plakoglobin	-0.553962	0.00369414	-0.502206	0.0104584	ns	ns
TC127845			-0.460576	0.00371735	-0.612814	0.000133935	ns	ns
CUST_12888_PI425536763	P35737	Class II histocompatibility antigen, M beta 1 chain	1.07376	0.00371735	ns	ns	ns	ns
CUST_2156_PI425536763	Q8K2I3	Dimethylaniline monooxygenase [N-oxide-forming] 2	0.61214	0.00371735	ns	ns	ns	ns
CUST_24800_PI425536763	Q6AXS5	Plasminogen activator inhibitor 1 RNA-binding protein	0.526117	0.00376169	ns	ns	ns	ns
CUST_24_PI425708691	Q5EA28	CpG-binding protein	-0.814058	0.00379949	ns	ns	ns	ns
TC108347	Q9GMY7	Pepsin A	-0.669789	0.00379962	ns	ns	0.562979	0.0459425
CUST_5391_PI425536763	Q1LVN8	Selenoprotein O	0.494363	0.00380607	ns	ns	ns	ns
CUST_10715_PI425536763	Q9DA39	Transmembrane BAX inhibitor motif-containing protein 4	-0.510496	0.00384338	ns	ns	ns	ns
TC128687			0.683486	0.00385948	1.07771	1.09903e-05	ns	ns
TC130834		Salmo salar Haloacid dehalogenase-like hydrolase domain-containing protein 1A (hdd1a), mRNA	-0.623689	0.00385948	-0.519926	0.0215601	ns	ns
TC107720	P24405	Somatolactin	0.450055	0.00386752	0.515005	0.000962856	ns	ns
CUST_26343_PI425536763	P51976	Corticosteroid 11-beta-dehydrogenase isozyme 2	0.683183	0.00390355	0.61763	0.0112232	ns	ns
TC119471			-0.59789	0.0039082	-0.600784	0.00422323	ns	ns
CUST_17919_PI425536763	Q6ZPE2	Myotubularin-related protein 5	0.536494	0.00394226	ns	ns	ns	ns
CUST_15963_PI425536763	Q765A7	GPI inositol-deacylase	-0.511652	0.0039426	-0.501983	0.00538223	ns	ns
CUST_10788_PI425536763	Q06437	Pyruvate dehydrogenase E1 component subunit alpha, testis-specific form, mitochondrial	-0.553062	0.0039426	-0.450652	0.025908	ns	ns
TC116122	Q03701	CCAAT/enhancer-binding protein zeta	0.702627	0.00394759	ns	ns	ns	ns
TC120180	Q4W5Z4	DNA (cytosine-5)-methyltransferase 3A	-0.453881	0.00395843	ns	ns	ns	ns
CUST_24582_PI425536763	Q6DIT7	UNC93-like protein MFSD11	-0.432338	0.00397164	-0.381605	0.0139591	ns	ns
TC122973		Danio rerio zgc:136239 (zgc:136239), mRNA	-0.612926	0.00400029	ns	ns	ns	ns
CUST_4142_PI425536763	Q7YS61	tRNA (cytosine-5-)-methyltransferase	-0.457727	0.00401533	-0.339732	0.0489053	ns	ns
TC124645	Q6PGS5	Transmembrane protein 56-B	-0.383408	0.00401533	ns	ns	ns	ns
TC95772	P50568	Cellular retinoic acid-binding protein 2	-0.585473	0.00401685	-0.497172	0.0194725	ns	ns
CUST_21733_PI425536763	Q21K60	Malate dehydrogenase	0.350689	0.00402529	ns	ns	ns	ns
TC118322	Q2YDP8	Threonine synthase-like 2	-0.664698	0.00403426	ns	ns	ns	ns
TC98895	B1H3D5	Poly(U)-specific endoribonuclease	0.540273	0.00404214	ns	ns	ns	ns
TC99625	Q9UMW8	Ubl carboxyl-terminal hydrolase 18	1.18041	0.0040915	ns	ns	ns	ns
TC111308		Salmo salar Zinc transporter SLC39A11 (s39ab), mRNA	0.562607	0.00410808	ns	ns	ns	ns
CUST_4138_PI425536763	Q5R8D0	UDP-glucose 4-epimerase	0.507495	0.00411258	ns	ns	ns	ns
TC116365		Danio rerio translocase of outer mitochondrial membrane 20 homolog a (yeast) (tomm20a), nuclear gene encoding mitochondrial protein, mRNA	0.495396	0.00415137	ns	ns	-0.495554	0.0102441
CUST_20778_PI425536763	Q9TTE2	Decorin	-0.597793	0.00420476	-0.500852	0.0222158	ns	ns
TC114481			-0.777829	0.00421602	-0.729374	0.0087301	ns	ns
TC116078	P22314	Ubiquitin-like modifier-activating enzyme 1	0.97546	0.00422647	ns	ns	ns	ns
TC118527	P51116	Fragile X mental retardation syndrome-related protein 2	0.464893	0.0042308	ns	ns	ns	ns
TC103929	O95983	Methyl-CpG-binding domain protein 3	0.491667	0.00423298	ns	ns	ns	ns
CUST_13099_PI425536763	Q98879	Homeobox protein Dlx4a	-0.459799	0.00423777	-0.403977	0.0153467	ns	ns
TC110045		Danio rerio core promoter element binding protein (copeb), mRNA	-0.533441	0.00423777	-0.419071	0.0352252	ns	ns
TC107525	Q56JX9	Fatty acid-binding protein, intestinal	-1.17084	0.00423777	ns	ns	ns	ns
CUST_5979_PI425536763	P45655	Somatotropin	-1.1287	0.0042444	-1.50266	0.000160252	ns	ns
TC112236		Salmo salar Ras-related protein Rab-31 (rab31), mRNA	-0.457655	0.00425048	ns	ns	ns	ns
CUST_5782_PI425536763	Q4VAE3	Transmembrane protein 65	0.514439	0.00426663	0.43428	0.0213047	ns	ns
TC101779	Q8VDW0	ATP-dependent RNA helicase DDX39	0.637778	0.00427232	0.534655	0.0225244	ns	ns
CUST_14213_PI425536763	P53986	Monocarboxylate transporter 1	0.40619	0.00427541	ns	ns	ns	ns
CUST_24663_PI425536763	P18288	Tubulin alpha chain, testis-specific	-0.751479	0.00427733	-1.01575	0.000133368	ns	ns
TC110539	Q8BKU8	Transmembrane protein 87B	-0.545186	0.00427968	-0.552648	0.00429487	ns	ns
TC114687		Salmo salar H/ACA ribonucleoprotein complex subunit 1 (nola1), mRNA	0.689935	0.00430152	ns	ns	-0.659777	0.0166819
TC114192	P02460	Collagen alpha-1(II) chain (Fragment)	-1.04064	0.00430201	-1.09194	0.00300689	ns	ns
TC108421		Salmo salar nuclear receptor subfamily 1, group H, member 3 (nr1h3), mRNA	-0.860553	0.00430855	-0.921801	0.00242525	ns	ns
CUST_7815_PI425536763	Q8SPJ9	Cytochrome c oxidase subunit 7A1, mitochondrial	-0.536931	0.00432464	ns	ns	ns	ns
CUST_12271_PI425536763	Q2KIM0	Tissue alpha-L-fucosidase	0.450427	0.00432683	0.441562	0.00595038	ns	ns
TC104050	Q8R1N4	NudC domain-containing protein 3	-0.569278	0.00434469	-0.539481	0.00824154	ns	ns
TC101716	Q9CPW0	Contactin-associated protein-like 2	-0.395364	0.00434538	-0.481197	0.000530766	ns	ns
CUST_21158_PI425536763	O09159	Lysosomal alpha-mannosidase	-0.99413	0.00437883	ns	ns	ns	ns
TC108642		PREDICTED: similar to ReO_6, partial [Strongylocentrotus purpuratus]	0.528668	0.00437986	ns	ns	ns	ns
TC97534	Q75JR3	Isocitrate dehydrogenase [NADP] cytoplasmic	-0.662939	0.00444109	-0.53497	0.0302821	ns	ns
TC101973		TNFAIP3 interacting protein 1 [Danio rerio]	0.462717	0.00445046	ns	ns	ns	ns
TC123036			0.655188	0.00449836	ns	ns	ns	ns
CUST_13_PI425536763	P01263	Calcitonin-1	-0.709427	0.00451022	ns	ns	ns	ns
CUST_15918_PI425536763	Q6WKZ4	Rab11 family-interacting protein 1	0.446091	0.00451976	ns	ns	ns	ns
TC127151		Salmo salar Bactericidal permeability-increasing protein (bpi), mRNA	0.93235	0.00452493	ns	ns	ns	ns
TC96746	Q924T2	28S ribosomal protein S2, mitochondrial	0.660147	0.00455134	ns	ns	ns	ns
CUST_22605_PI425536763	P59669	Ubiquitin	0.797412	0.00463777	ns	ns	ns	ns
TC126509		Danio rerio heterogeneous nuclear ribonucleoprotein A0 (hnrnpa0), mRNA	-0.819501	0.00469475	ns	ns	ns	ns
CUST_26357_PI425536763	Q801S8	Collagen alpha-1(VI) chain	0.534201	0.00473337	ns	ns	ns	ns
TC105814		Salmo salar Lissencephaly-1 homolog A (lis1a), mRNA	-0.336993	0.00478258	ns	ns	ns	ns
CUST_24985_PI425536763	Q09427	ATP-binding cassette transporter sub-family C member 8	-0.468569	0.00482704	ns	ns	ns	ns
TC97125		PREDICTED: enzymatic polyprotein: Endonuclease: Reverse transcriptase, putative-like [Danio rerio]	0.66256	0.00482704	ns	ns	ns	ns
CUST_21708_PI425536763	P33434	72 kDa type IV collagenase	-0.611938	0.00484419	-0.487887	0.0349773	ns	ns
TC103687	O43827	Angiopoietin-related protein 7	-0.492721	0.0048502	ns	ns	ns	ns
TC109183	Q24JV9	Galectin-3-binding protein A	1.03348	0.00485432	ns	ns	ns	ns
TC128939	Q9Y2X8	Ubiquitin-conjugating enzyme E2 D4	0.581819	0.0048597	0.463826	0.035086	ns	ns
TC104101		Salmo salar ADP-ribosylation factor 3 (arf3), mRNA	-0.529332	0.00489324	-0.637645	0.00069439	ns	ns
TC101890	P06314	Ig kappa chain V-IV region B17	0.546924	0.00489827	0.54819	0.00543921	ns	ns
CUST_19437_PI425536763	Q1LV22	Uncharacterized protein KIAA1370 homolog	0.48994	0.00493034	0.377787	0.0438832	ns	ns
CUST_5440_PI425536763	Q6DH66	Mitochondrial import receptor subunit TOM20 homolog B	0.529515	0.00494096	ns	ns	-0.514676	0.0162725
TC100757		Salmo salar ATP-binding cassette, sub-family B (MDR/TAP), member 3 (abcb3), mRNA	1.48178	0.00498626	ns	ns	ns	ns
CUST_11219_PI425536763	P05094	Alpha-actinin-1	-0.607411	0.00502506	ns	ns	ns	ns
CUST_7796_PI425536763	P51113	Fragile X mental retardation protein 1 homolog A	0.510041	0.00508175	ns	ns	ns	ns
CUST_3336_PI425536763	Q6PBU0	Protein FAM136A	0.522812	0.00509097	ns	ns	ns	ns
TC126592	P32262	Antithrombin-III	0.857956	0.00512196	ns	ns	ns	ns
CUST_15431_PI425536763	Q96MK3	Protein FAM20A	0.504244	0.00513987	ns	ns	ns	ns
CUST_16720_PI425536763	Q9Y2P0	Zinc finger protein 835	0.520006	0.00515708	ns	ns	ns	ns
TC124585	Q7TN22	Thioredoxin domain-containing protein 16	-0.662143	0.0051579	ns	ns	ns	ns
TC114629		PREDICTED: hypothetical protein [Danio rerio]	0.395996	0.00518782	0.332387	0.0256576	ns	ns
CUST_15634_PI425536763	Q16828	Dual specificity protein phosphatase 6	0.628638	0.00525963	ns	ns	ns	ns
TC124681			0.552404	0.00531148	ns	ns	ns	ns
TC107782	Q568L5	Alcohol dehydrogenase [NADP+] B	-0.487581	0.00531768	-0.429118	0.0182195	ns	ns
TC117676		Salmo salar Endoplasmic reticulum-Golgi intermediate compartment protein 3 (ergi3), mRNA	-0.7297	0.00533237	-0.893719	0.000625254	ns	ns
TC110015	P29540	General transcription factor IIE subunit 2	0.378081	0.00533491	ns	ns	ns	ns
CUST_7546_PI425536763	O95237	Lecithin retinol acyltransferase	0.555043	0.00543971	ns	ns	-0.622416	0.00396098
TC108995	Q9DA69	Uncharacterized protein C14orf179 homolog	-0.467069	0.00544016	ns	ns	0.436856	0.0252625
CUST_4289_PI425536763	O00459	Phosphatidylinositol 3-kinase regulatory subunit beta	0.425713	0.00544016	ns	ns	ns	ns
CUST_23155_PI425536763	Q06AU7	Ras-related protein Rab-1B	0.750643	0.00544065	0.946402	0.000445691	ns	ns
TC101387	P05408	Neuroendocrine protein 7B2	-0.577738	0.00544065	-0.706164	0.000656365	ns	ns
TC131601			-0.477684	0.00547545	ns	ns	ns	ns
TC119722	O60486	Plexin-C1	0.426002	0.00548146	-0.479534	0.00179559	ns	ns
CUST_15982_PI425536763	Q9UBJ2	ATP-binding cassette sub-family D member 2	-0.451252	0.00548146	ns	ns	ns	ns
CUST_6351_PI425536763	Q5DU02	Ubiquitin carboxyl-terminal hydrolase 22	0.565851	0.00548882	ns	ns	ns	ns
CUST_9798_PI425536763	O95460	Matrilin-4	-0.455975	0.00549148	-0.51556	0.00170603	ns	ns
CUST_25947_PI425536763	Q52KI8	Serine/arginine repetitive matrix protein 1	0.841732	0.00551092	ns	ns	ns	ns
TC109082	Q96RU2	Ubiquitin carboxyl-terminal hydrolase 28	-0.638947	0.00552617	ns	ns	ns	ns
TC96614	Q9Z2D8	Methyl-CpG-binding domain protein 3	0.4552	0.0055306	0.449958	0.00694255	ns	ns
TC111377	Q58DW2	Cystathionine gamma-lyase	0.547588	0.00555409	0.491697	0.0160122	ns	ns
CUST_4683_PI425536763	O57429	Ubiquitin carboxyl-terminal hydrolase 2	-0.45717	0.00558578	ns	ns	ns	ns
CUST_6230_PI425536763	Q6GVM6	ATP-dependent RNA helicase DDX3Y	0.536374	0.0056014	ns	ns	ns	ns
CUST_21294_PI425536763	Q61191	Host cell factor 1	0.393825	0.0056014	ns	ns	ns	ns
TC117120	Q5XIJ8	Coiled-coil domain-containing protein 65	-0.833644	0.00563309	ns	ns	ns	ns
TC117234			-0.368911	0.00563585	-0.338455	0.0136834	ns	ns
TC107380		PREDICTED: lambda-recombinase-like protein-like [Danio rerio]	0.369393	0.00563585	ns	ns	ns	ns
CUST_756_PI425536763	Q7RTP6	Protein MICAL-3	0.506779	0.00566981	0.478494	0.0107782	ns	ns
TC127021		Xenopus laevis notchless homolog 1 (nle1), mRNA	0.510452	0.00569059	0.407713	0.0383335	ns	ns
TC131123	Q96HH9	GRAM domain-containing protein 3	0.464822	0.00569059	ns	ns	ns	ns
CUST_15501_PI425536763	Q7SY23	Delta-1-pyrroline-5-carboxylate dehydrogenase, mitochondrial	0.813968	0.00569966	ns	ns	ns	ns
CUST_2487_PI425536763	Q66HC8	Gametogenetin	0.696022	0.00571178	ns	ns	ns	ns
CUST_26364_PI425536763	Q86KU2	Probable valyl-tRNA synthetase, cytoplasmic	-0.723915	0.0057301	ns	ns	ns	ns
CUST_14211_PI425536763	Q99P51	Ras association domain-containing protein 3	0.447365	0.00573667	ns	ns	ns	ns
TC129849	P01867	Ig gamma-2B chain C region	0.803333	0.00576994	ns	ns	ns	ns
TC98350	Q14201	Protein BTG3	-0.435473	0.00578879	ns	ns	ns	ns
TC97109	Q9Z0S5	Claudin-15	-1.02636	0.0058034	ns	ns	ns	ns
TC125675			-0.834176	0.00582746	ns	ns	ns	ns
TC119520	P47904	40S ribosomal protein S27	0.634988	0.00583515	ns	ns	ns	ns
TC106328	Q1LWH4	Coiled-coil domain-containing protein MTMR15	-0.663411	0.00584594	ns	ns	ns	ns
TC97407	Q8WWU7	Intelectin-2	-0.603685	0.00584986	ns	ns	ns	ns
TC116034	Q14980	Nuclear mitotic apparatus protein 1	-0.65712	0.00585199	ns	ns	ns	ns
TC96040			0.416673	0.00587718	0.350032	0.0280147	ns	ns
TC129799	P55158	Microsomal triglyceride transfer protein large subunit	-0.583745	0.00588327	ns	ns	ns	ns
CUST_20154_PI425536763	Q5BJJ6	Methionine adenosyltransferase 2 subunit beta	-0.433255	0.00590823	ns	ns	ns	ns
TC106123		Salmo salar SET and MYND domain containing 1b (smyd1b), mRNA	-0.910184	0.00591933	ns	ns	ns	ns
TC131854		PREDICTED: Danio rerio si:dkey-175g6.2 (si:dkey-175g6.2), mRNA	0.521937	0.00596156	ns	ns	ns	ns
TC120076			-0.430473	0.00596643	ns	ns	ns	ns
TC108179		Salmo salar Bile acid receptor (nr1h4), mRNA	-0.620661	0.00597157	ns	ns	ns	ns
CUST_3344_PI425536763	P18660	60S acidic ribosomal protein P1	0.402325	0.00610705	ns	ns	ns	ns
TC96335		Oncorhynchus mykiss C5a receptor (LOC100136191), mRNA	0.444438	0.00610705	ns	ns	ns	ns
TC99034	Q66I08	Organic solute transporter subunit alpha	-0.427571	0.00612719	ns	ns	0.408332	0.0234574
CUST_15864_PI425536763	P82927	39S ribosomal protein L42, mitochondrial	0.563708	0.00620787	ns	ns	ns	ns
TC101049	Q803W1	Secernin-3	0.472665	0.00622347	ns	ns	ns	ns
TC113058	P00367	Glutamate dehydrogenase 1, mitochondrial	0.507177	0.00626303	ns	ns	ns	ns
TC101750	Q58D91	Bcl10-interacting CARD protein	0.542315	0.00630344	ns	ns	ns	ns
TC124347		PREDICTED: Si:dkey-103i16.2-like [Danio rerio]	0.466565	0.00630344	ns	ns	ns	ns
CUST_7853_PI425536763	P35427	60S ribosomal protein L13a	0.471683	0.00637939	0.398146	0.0285445	ns	ns
TC97876	P07857	Non-specific lipid-transfer protein	0.446412	0.00640533	0.489954	0.00284925	ns	ns
TC130484		Salmo salar Transmembrane protein 149 (tm149), mRNA	0.919152	0.00641366	ns	ns	ns	ns
TC101676	Q4AE70	Histone-arginine methyltransferase CARM1	-0.593263	0.00643298	-0.546799	0.0147558	ns	ns
TC113852	Q502H1	UPF0366 protein C11orf67 homolog	0.576377	0.00643298	ns	ns	ns	ns
CUST_2615_PI425536763	A6NIM6	Solute carrier family 15 member 5	0.497176	0.00644663	0.607428	0.000827124	ns	ns
TC122928	Q7Z6E9	Retinoblastoma-binding protein 6	-0.50223	0.00648743	-0.484324	0.0101112	ns	ns
TC106153	P79384	Propionyl-CoA carboxylase beta chain, mitochondrial	-0.485513	0.00651186	ns	ns	ns	ns
CUST_8860_PI425536763	P12107	Collagen alpha-1(XI) chain	0.643628	0.00652355	ns	ns	ns	ns
CUST_10658_PI425536763	Q6PD83	Basic leucine zipper and W2 domain-containing protein 1-A	-0.518208	0.00656305	-0.677912	0.000359096	ns	ns
TC96172	O43324	Eukaryotic translation elongation factor 1 epsilon-1	0.446463	0.00656305	0.485173	0.00325754	ns	ns
CUST_7697_PI425536763	Q9BQ24	Zinc finger FYVE domain-containing protein 21	-0.523015	0.0066292	-0.494042	0.0122945	ns	ns
CUST_25853_PI425536763	O13168	Protein groucho-1 (Fragment)	-0.563928	0.00669206	ns	ns	ns	ns
CUST_14963_PI425536763	P36021	Monocarboxylate transporter 8	0.733354	0.00671866	0.761372	0.00529872	ns	ns
CUST_24593_PI425536763	Q95LP1	Kinesin-like protein KIF2C	-0.526091	0.00672589	-0.518128	0.00864284	ns	ns
CUST_9472_PI425536763	Q9BZP6	Acidic mammalian chitinase	-0.994821	0.0067312	-0.932302	0.0133391	ns	ns
CUST_801_PI425536763	Q92142	Tryptophan 5-hydroxylase	-0.461248	0.00676284	ns	ns	ns	ns
TC121393	P80075	C-C motif chemokine 8	0.454082	0.00687671	0.356661	0.0484374	ns	ns
TC119886			0.454815	0.00691021	ns	ns	-0.476943	0.0106976
CUST_23818_PI425536763	Q14DH7	Acyl-CoA synthetase short-chain family member 3, mitochondrial	-0.466279	0.00694005	ns	ns	ns	ns
TC129838	Q8BZN4	NUAK family SNF1-like kinase 2	0.540589	0.00694778	ns	ns	ns	ns
TC125207		Salmo salar Stomatin-like protein 2 (stml2), mRNA	0.458821	0.00700235	ns	ns	ns	ns
TC100062		PREDICTED: myelin basic protein isoform 2 [Danio rerio]	-0.469788	0.00700587	-0.644938	0.000208515	ns	ns
CUST_15898_PI425536763	Q96PE7	Methylmalonyl-CoA epimerase, mitochondrial	0.536634	0.00705502	ns	ns	ns	ns
CUST_18293_PI425536763	Q9JIH2	Nuclear pore complex protein Nup50	0.449924	0.00705761	ns	ns	ns	ns
TC126605	Q8BL66	Early endosome antigen 1	-0.508251	0.00712435	ns	ns	ns	ns
TC121740	O19045	Coagulation factor X	-0.519372	0.00713109	-0.605853	0.00163066	ns	ns
CUST_17309_PI425536763	Q9NZJ4	Sacsin	0.632406	0.00722902	ns	ns	ns	ns
CUST_21495_PI425536763	P07633	Propionyl-CoA carboxylase beta chain, mitochondrial	-0.405946	0.00724089	ns	ns	ns	ns
TC115382	A1A5H6	CCR4-NOT transcription complex subunit 1	0.465195	0.00728057	0.378379	0.0402864	ns	ns
CUST_26049_PI425536763	Q95IT1	HLA class I histocompatibility antigen, alpha chain G	1.02862	0.0072927	ns	ns	ns	ns
CUST_4410_PI425536763	Q7T0Q5	Nucleolar protein 10	-0.965407	0.00729906	ns	ns	ns	ns
TC120230	O95897	Noelin-2	-0.419168	0.00731426	-0.371555	0.0223718	ns	ns
CUST_4799_PI425536763	P80912	Histidine triad nucleotide-binding protein 1	0.57008	0.00734479	0.525143	0.0165356	ns	ns
TC127843	P02457	Collagen alpha-1(I) chain	0.701038	0.00738398	ns	ns	ns	ns
CUST_4067_PI425536763	Q9GLY5	Inter-alpha-trypsin inhibitor heavy chain H3	0.997742	0.00739092	ns	ns	ns	ns
TC122201	Q6DHL7	Coiled-coil domain-containing protein 85C-B	-0.504469	0.00740456	ns	ns	ns	ns
TC118554		Salmo salar Claudin domain-containing protein 1 (cldnd), mRNA	-1.29959	0.0074634	ns	ns	ns	ns
TC108631	Q1JQ19	DEP domain-containing protein 7	-0.352265	0.00747904	ns	ns	ns	ns
CUST_8155_PI425536763	O88207	Collagen alpha-1(V) chain	-0.714618	0.00748398	-0.915317	0.000557369	ns	ns
TC97727	Q8N8J7	Uncharacterized protein C4orf32	0.621524	0.00749698	ns	ns	ns	ns
TC132212	P70399	Tumor suppressor p53-binding protein 1	0.394284	0.00754546	0.374194	0.0132638	ns	ns
TC106476	Q6NYB7	Ras-related protein Rab-1A	-0.357139	0.00755528	ns	ns	ns	ns
TC116044	Q8IVU3	Probable E3 ubiquitin-protein ligase HERC6	0.8661	0.00757047	0.944789	0.00367152	ns	ns
CUST_556_PI425536763	Q6NY77	Dihydrodipicolinate synthase-like, mitochondrial	-0.401726	0.00762984	-0.387266	0.01171	ns	ns
CUST_20392_PI425536763	A8MU46	Smoothelin-like protein 1	-0.405959	0.00763898	ns	ns	ns	ns
CUST_23227_PI425536763	P29074	Tyrosine-protein phosphatase non-receptor type 4	0.490354	0.00763898	ns	ns	ns	ns
CUST_14516_PI425536763	P13806	Voltage-dependent calcium channel subunit alpha-2/delta-1	0.418351	0.00766379	ns	ns	ns	ns
TC118264	P27424	Microfibrillar-associated protein 2	-0.487288	0.00767193	ns	ns	ns	ns
CUST_14939_PI425536763	A6N9I4	RAS guanyl-releasing protein 2	0.617645	0.00768018	ns	ns	ns	ns
TC113431	P20757	Angiotensinogen	0.935559	0.00773615	ns	ns	ns	ns
TC97922	Q6NRJ7	Malignant T cell-amplified sequence 1-B	0.672731	0.0078808	0.591265	0.0251689	ns	ns
CUST_1503_PI425536763	Q2YDM1	ADP-ribosylation factor-like protein 1	-0.466961	0.00793911	-0.509581	0.00382808	ns	ns
CUST_899_PI425536763	Q2TA03	Ubiquitin-conjugating enzyme E2 J2	-0.608081	0.00793911	-0.589622	0.0115556	ns	ns
CUST_17988_PI425536763	Q3UVK0	Endoplasmic reticulum metallopeptidase 1	-0.346743	0.00794433	ns	ns	ns	ns
CUST_15945_PI425536763	Q7Z3V4	Ubiquitin-protein ligase E3B	0.478197	0.00794433	ns	ns	ns	ns
TC99915		Salmo salar Ubiquitin-like protein 3 (ubl3), mRNA	-0.37088	0.00795825	ns	ns	ns	ns
TC131422	O46563	V-type proton ATPase subunit H	-0.420259	0.00797183	ns	ns	ns	ns
CUST_28130_PI425536763	P28566	5-hydroxytryptamine receptor 1E	0.545255	0.0079769	0.53201	0.0110657	ns	ns
TC111376	Q9M1G9	Extensin-2	-0.550377	0.0079769	ns	ns	ns	ns
CUST_15405_PI425536763	P11645	Uricase	0.507858	0.00804612	ns	ns	ns	ns
TC100904	P08253	72 kDa type IV collagenase	-0.542146	0.00806677	ns	ns	ns	ns
CUST_1811_PI425536763	O89091	Krueppel-like factor 10	-0.426742	0.00809686	ns	ns	ns	ns
TC100571		Salmo salar Uridine phosphorylase 1 (upp1), mRNA	0.589113	0.00810436	0.650574	0.00348478	ns	ns
CUST_19574_PI425536763	Q99715	Collagen alpha-1(XII) chain	0.565816	0.00813891	ns	ns	ns	ns
TC102385	O57683	Splicing factor 3B subunit 1	-0.478404	0.00817061	-0.410311	0.0306726	ns	ns
TC99202			-0.472477	0.00817324	-0.431883	0.0194599	ns	ns
CUST_12050_PI425536763	O08641	SH3 domain-containing YSC84-like protein 1	-0.572569	0.00817427	-0.505947	0.0250072	ns	ns
TC102281		Salmo salar CF120 protein (cf120), mRNA	0.471063	0.0082101	ns	ns	ns	ns
TC102989		coiled-coil-helix-coiled-coil-helix domain containing 3 [Danio rerio]	0.383036	0.00821911	ns	ns	ns	ns
TC105113	Q29451	Lysosomal alpha-mannosidase	-0.826413	0.00822952	ns	ns	ns	ns
TC104418	P62870	Transcription elongation factor B polypeptide 2	-0.586382	0.00826355	ns	ns	ns	ns
TC113049	Q8CG08	Collagen triple helix repeat-containing protein 1	-0.70704	0.00835108	-0.611924	0.0293052	ns	ns
TC107202	Q5ZJ66	Probable glutamyl-tRNA synthetase, mitochondrial	0.501671	0.00842173	0.419018	0.037553	ns	ns
TC115972	P20909	Collagen alpha-1(XI) chain (Fragment)	0.497525	0.00842173	ns	ns	ns	ns
TC117221	Q1JQD9	malignant brain tumor-like protein 2	-0.447596	0.00845868	ns	ns	ns	ns
TC128051	Q9NSD5	Sodium- and chloride-dependent GABA transporter 2	-0.525195	0.00846626	ns	ns	ns	ns
CUST_28495_PI425536763	P05161	Interferon-induced 17 kDa protein	2.55445	0.00847841	ns	ns	ns	ns
CUST_14274_PI425536763	O75351	Vacuolar protein sorting-associated protein 4B	-0.554603	0.00868052	-0.451547	0.045178	ns	ns
CUST_25508_PI425536763	P08011	Microsomal glutathione S-transferase 1	-0.638713	0.00868052	ns	ns	ns	ns
CUST_2027_PI425536763	Q86SS6	Synaptotagmin-9	0.667984	0.00871323	0.690346	0.00718077	ns	ns
TC116749	Q9PTJ3	Rhombotin-2	0.744494	0.00874381	ns	ns	ns	ns
CUST_27020_PI425536763	A6TBH5	Multidrug resistance protein mdtC	0.511743	0.00874541	0.664599	0.000578464	ns	ns
CUST_28148_PI425536763	A1A5G4	Membrane-associated guanylate kinase, WW and PDZ domain-containing protein 3	-0.664697	0.00880639	ns	ns	ns	ns
CUST_16765_PI425536763	Q9BYW2	Histone-lysine N-methyltransferase SETD2	-0.430303	0.00880667	ns	ns	0.412677	0.0319362
TC127807	Q91453	Stonustoxin subunit beta	-0.478058	0.00881288	ns	ns	ns	ns
CUST_20014_PI425536763	O00222	Metabotropic glutamate receptor 8	-0.509757	0.00883042	-0.46197	0.0220542	ns	ns
CUST_25105_PI425536763	Q8NC51	Plasminogen activator inhibitor 1 RNA-binding protein	0.567181	0.00884406	0.458035	0.0482705	ns	ns
TC99346		Salmo salar Adiponectin receptor protein 1 (adr1), mRNA	-0.415882	0.00886323	ns	ns	ns	ns
CUST_5423_PI425536763	Q8BMB3	Eukaryotic translation initiation factor 4E type 2	0.461363	0.00888643	ns	ns	ns	ns
TC117237	O75478	Transcriptional adapter 2-alpha	-0.53968	0.00891441	ns	ns	ns	ns
TC97007	Q68J42	Hormone-sensitive lipase	-0.351801	0.00895342	-0.322379	0.0205032	ns	ns
TC125728		Salmo salar Ras-related protein Rab-8A (rab8a), mRNA	-0.519307	0.00896565	-0.455082	0.0283647	ns	ns
TC110796	Q9DBQ7	Protein-associating with the carboxyl-terminal domain of ezrin	-0.939449	0.0089749	ns	ns	ns	ns
CUST_25651_PI425536763	Q4FZT9	26S proteasome non-ATPase regulatory subunit 2	0.939568	0.00898093	ns	ns	ns	ns
CUST_17300_PI425536763	Q9H1C4	Protein unc-93 homolog B1	0.611963	0.00898196	ns	ns	ns	ns
CUST_132_PI425536763	A4IGY6	Zinc transporter ZIP14	-0.637663	0.008984	ns	ns	ns	ns
TC98871	Q2MJQ7	Voltage-dependent calcium channel gamma-1 subunit	0.433033	0.00905093	0.416343	0.0140591	ns	ns
TC127536			-0.480195	0.00907596	ns	ns	ns	ns
TC111165		PREDICTED: hypothetical protein [Strongylocentrotus purpuratus]	-0.399689	0.00907768	ns	ns	ns	ns
TC105105	Q9BYK8	Peroxisomal proliferator-activated receptor A-interacting complex 285 kDa protein	1.19233	0.00910158	ns	ns	ns	ns
CUST_9471_PI425536763	Q8SQ72	Gamma-sarcoglycan	0.393168	0.00910191	0.352164	0.0247678	ns	ns
TC105848	B1H3G4	CD99 antigen-like protein 2	0.565464	0.00915003	ns	ns	ns	ns
CUST_23162_PI425536763	Q9ERK4	Exportin-2	0.434697	0.00916923	ns	ns	ns	ns
TC99602	Q64339	Ubiquitin cross-reactive protein	2.50583	0.00917164	ns	ns	ns	ns
TC125847		Oncorhynchus mykiss Trafficking protein particle complex subunit 5 (tppc5), mRNA	-0.446214	0.00919447	-0.661738	0.000112376	ns	ns
CUST_7656_PI425536763	Q9DGG5	Somatotropin	-1.01009	0.00924175	-1.43811	0.000192685	ns	ns
CUST_28657_PI425536763	Q92110	Cytochrome P450 1A1	-0.516801	0.00924312	-0.510736	0.0114045	ns	ns
TC102034	Q1KKT4	Protein lunapark-A	0.659719	0.00926446	ns	ns	ns	ns
TC119298	Q9I9C3	Sodium/potassium-transporting ATPase subunit beta-233	0.706154	0.00928621	ns	ns	ns	ns
TC105998	O08837	Cell division cycle 5-related protein	-0.408911	0.00929297	ns	ns	ns	ns
TC123511	O35684	Neuroserpin	-0.400749	0.00929989	-0.522553	0.000601139	ns	ns
CUST_26543_PI425536763	Q99133	DNA repair protein RAD51	-0.478269	0.00929989	ns	ns	ns	ns
CUST_8309_PI425536763	Q28256	Platelet glycoprotein Ib alpha chain	-0.44943	0.00932573	ns	ns	ns	ns
CUST_10966_PI425536763	Q5NVH8	Cleavage and polyadenylation specificity factor subunit 6	-0.561853	0.00932983	-0.694449	0.00117491	ns	ns
CUST_27862_PI425536763	Q7TSX5	Phosphatidylcholine:ceramide cholinephosphotransferase 1	-0.476329	0.00934609	ns	ns	ns	ns
TC97183	P68247	Troponin I, fast skeletal muscle	0.488579	0.00937377	ns	ns	ns	ns
TC112193	P16646	Peripheral myelin protein 22	-0.582069	0.0093786	-0.529941	0.022526	ns	ns
CUST_8732_PI425536763	Q92177	Calpain-3	-0.524848	0.0093786	-0.454698	0.0319446	ns	ns
CUST_23026_PI425536763	P10696	Alkaline phosphatase, placental-like	-1.68985	0.00938073	-1.43816	0.0360731	ns	ns
CUST_4145_PI425536763	Q9CQZ7	DNA-directed RNA polymerase III subunit RPC10	0.352487	0.00942091	ns	ns	ns	ns
TC104300	B8JKF4	CST complex subunit STN1	0.590554	0.00946047	0.520998	0.02834	ns	ns
CUST_1329_PI425536763	Q0P4D6	UPF0629 protein C17orf42 homolog	0.504351	0.00948294	ns	ns	ns	ns
CUST_18891_PI425536763	Q2TGJ4	Palmitoyltransferase ZDHHC15	-0.459633	0.00948499	ns	ns	ns	ns
TC94863	O42354	E3 ubiquitin-protein ligase Mdm2	0.631513	0.00953946	ns	ns	ns	ns
CUST_9363_PI425536763	P49925	Homeobox protein Hox-C6	0.390707	0.00956757	ns	ns	ns	ns
TC116574		Salmo salar MAP kinase-activated protein kinase 3 (mapk3), mRNA	-0.495564	0.00958207	-0.40401	0.0483062	ns	ns
TC121450	Q5SS90	Uncharacterized protein C7orf57 homolog	-0.496664	0.00958483	ns	ns	ns	ns
TC130026		PREDICTED: Danio rerio si:ch211-11c15.3 (si:ch211-11c15.3), miscRNA	-0.593646	0.00958483	ns	ns	ns	ns
TC127603	P49263	Pentraxin fusion protein	-0.489856	0.00960031	-0.669982	0.000347967	ns	ns
CUST_4788_PI425536763	Q6Q6R5	Cysteine-rich protein 3	0.516088	0.00960749	0.558692	0.00517974	ns	ns
CUST_10511_PI425536763	Q3URQ0	Testis-expressed sequence 10 protein	0.603179	0.00960749	ns	ns	-0.681726	0.00711689
TC118469	Q8C0D9	Centrosomal protein of 68 kDa	-0.434292	0.00961329	ns	ns	ns	ns
TC99411	Q8N9V2	Tripartite motif family-like protein 1	0.536114	0.00966002	0.520412	0.0138543	ns	ns
TC104159			-0.423929	0.0097288	-0.397531	0.0185208	ns	ns
TC110233	Q13889	General transcription factor IIH subunit 3	0.428374	0.00973117	0.438284	0.00884737	ns	ns
TC130714	Q8CJ91	CD209 antigen-like protein B	0.969041	0.00974376	ns	ns	ns	ns
TC119353	P51953	Cell division protein kinase 7	0.536224	0.0097506	ns	ns	ns	ns
TC127184	Q8K1S5	Krueppel-like factor 11	-0.506482	0.0097506	ns	ns	ns	ns
TC121780			0.613895	0.00978228	0.812322	0.00054359	ns	ns
CUST_16598_PI425536763	Q8TBB6	Probable cationic amino acid transporter	-0.474089	0.00988153	ns	ns	ns	ns
CUST_3392_PI425536763	Q8N6N7	Acyl-CoA-binding domain-containing protein 7	-0.571046	0.00992385	-0.593233	0.00790525	ns	ns
TC105090	Q01584	Lipocalin	0.542193	0.00992385	0.544949	0.0105908	ns	ns
TC114502		Salmo salar Interferon regulatory factor 9 (irf9), mRNA	0.411896	0.00992385	ns	ns	ns	ns
CUST_6293_PI425536763	Q9Y226	Solute carrier family 22 member 13	-0.813382	0.00995525	-0.79279	0.0138361	ns	ns
CUST_12312_PI425536763	A2CER7	Protein spinster homolog 3	-0.513177	0.00999504	ns	ns	ns	ns
TC117105	Q99L04	Dehydrogenase/reductase SDR family member 1	-0.609474	0.0100306	ns	ns	ns	ns
TC103055			-0.354937	0.0100422	-0.365771	0.0085826	ns	ns
CUST_7358_PI425536763	Q9EQZ5	Prostaglandin reductase 1	-0.455322	0.0100623	ns	ns	ns	ns
TC116498	Q801Y3	Hepcidin-1	1.13174	0.0101092	1.01837	0.0260936	ns	ns
TC98583	O70535	Leukemia inhibitory factor receptor	0.425342	0.0101092	ns	ns	ns	ns
TC101602	Q2M2T6	UPF0139 membrane protein C19orf56 homolog	0.572239	0.0101278	0.61998	0.00543921	ns	ns
CUST_24600_PI425536763	Q9QUR8	Semaphorin-7A	-0.451423	0.0101446	ns	ns	ns	ns
TC128247	Q6ZRR5	Transmembrane protein 136	-0.575883	0.0101446	ns	ns	ns	ns
TC123572		Salmo salar Zinc transporter SLC39A7 (ke4), mRNA	0.474793	0.0101949	ns	ns	ns	ns
TC112278	Q80ZD0	Guanine nucleotide-binding protein subunit beta-5	-0.585787	0.0101951	-0.718583	0.00145033	ns	ns
TC115622	Q5RJP7	Platelet-derived growth factor receptor-like protein	-0.532726	0.0101969	-0.538447	0.0103913	ns	ns
TC130726	Q1KL17	Homeobox protein Hox-A11a	0.370717	0.0102021	0.402356	0.00540619	ns	ns
CUST_25144_PI425536763	Q9Z0J4	Nitric oxide synthase, brain	-0.805812	0.0102219	ns	ns	ns	ns
TC117778	A0ZSK3	Neoverrucotoxin subunit alpha	-0.503921	0.0102946	-0.422463	0.0426579	ns	ns
TC127787		Oncorhynchus mykiss Na/K ATPase alpha subunit isoform 3 (atp1a3), mRNA	-0.579864	0.0103131	-0.831631	0.000207807	ns	ns
CUST_17912_PI425536763	Q8BWP5	Alpha-tocopherol transfer protein	0.434076	0.0103828	ns	ns	ns	ns
TC128308	P31579	Low choriolytic enzyme	0.857558	0.0103897	ns	ns	ns	ns
TC98034	P18754	Regulator of chromosome condensation	-0.500494	0.0104827	ns	ns	ns	ns
TC131233		PREDICTED: hypothetical protein [Mus musculus]	-0.434662	0.0105005	-0.56417	0.000761925	ns	ns
TC117440	P41585	Glucagon family neuropeptides	-0.453908	0.0105333	-0.439629	0.0153033	ns	ns
CUST_5766_PI425536763	Q08CI4	Cyclin-Y-like protein 1	-0.525754	0.0105476	ns	ns	ns	ns
TC102180	P13413	Troponin I, slow skeletal muscle	0.592711	0.0105562	0.619648	0.0050394	ns	ns
TC102261			-0.409213	0.0105874	ns	ns	ns	ns
CUST_21293_PI425536763	P59101	Basic helix-loop-helix transcription factor scleraxis	0.687158	0.0105959	ns	ns	ns	ns
TC126997	P58405	Striatin-3	0.545521	0.0105959	ns	ns	ns	ns
CUST_10705_PI425536763	A5DEZ5	ATP-dependent RNA helicase MSS116, mitochondrial	-0.380314	0.0106287	-0.464794	0.00160657	ns	ns
TC101388		Salmo salar B-cell CLL/lymphoma 7 protein family member B (bcl7b), mRNA	-0.581333	0.0106415	ns	ns	ns	ns
CUST_4756_PI425536763	Q60855	Receptor-interacting serine/threonine-protein kinase 1	0.550693	0.0106718	ns	ns	ns	ns
TC114355		Salmo salar Zinc finger CCCH-type with G patch domain-containing protein (zgpat), mRNA	0.446246	0.0106718	ns	ns	ns	ns
CUST_2342_PI425536763	Q5GLZ8	Probable E3 ubiquitin-protein ligase HERC4	1.96342	0.0106763	ns	ns	ns	ns
TC109756	Q9JJ19	exchange regulatory cofactor NHE-RF1	0.450492	0.0106944	0.463739	0.0092522	ns	ns
CUST_24876_PI425536763	Q5RAT7	ADP-ribosylation factor GTPase-activating protein 2	-0.551818	0.0106944	ns	ns	ns	ns
TC102363	A9CB25	Solute carrier family 22 member 4	0.508096	0.0106944	ns	ns	ns	ns
TC113946	A8MVW0	Protein FAM171A2	-0.612388	0.0107171	-0.548562	0.0283178	ns	ns
TC126238		PREDICTED: hypothetical protein [Danio rerio]	-0.93139	0.0107674	ns	ns	ns	ns
CUST_11968_PI425536763	Q7TS72	Inositol-trisphosphate 3-kinase C	-1.33492	0.0107974	ns	ns	ns	ns
TC101669	O43808	Peroxisomal membrane protein PMP34	-0.345303	0.0108036	ns	ns	ns	ns
CUST_938_PI425536763	Q58D84	Follistatin-related protein 1	-0.457623	0.0108401	ns	ns	ns	ns
CUST_25869_PI425536763	Q5RHR6	Uncharacterized protein C6orf170 homolog	-0.425428	0.010866	-0.396105	0.0217265	ns	ns
CUST_3812_PI425536763	Q58G59	Kinesin-like protein kif7	-0.44155	0.0110801	-0.479551	0.00585806	ns	ns
TC125754		Oncorhynchus mykiss 26S proteasome non-ATPase regulatory subunit 8 (psd8), mRNA	0.751219	0.0111061	0.806211	0.00659622	ns	ns
CUST_13809_PI425536763	Q9DEX7	Fatty acid desaturase 2	-0.88378	0.0111061	-0.762109	0.0376791	ns	ns
TC121174	Q5PR66	Tetratricopeptide repeat protein 26	-0.403609	0.0111227	ns	ns	ns	ns
CUST_21004_PI425536763	Q9Z262	Claudin-6	-0.532989	0.0111357	-0.8464	5.78506e-05	ns	ns
CUST_9753_PI425536763	Q5E9F5	Transgelin-2	-0.456467	0.0111895	ns	ns	ns	ns
CUST_15714_PI425536763	Q62923	Nociceptin	-0.542622	0.0111904	-0.64758	0.00227179	ns	ns
CUST_2266_PI425536763	P18725	Gastrula zinc finger protein 5-1	0.446826	0.0113158	ns	ns	ns	ns
TC125804			-0.463829	0.0113218	ns	ns	ns	ns
CUST_28028_PI425536763	Q5EA53	General transcription factor IIF subunit 1	0.583379	0.0113351	ns	ns	ns	ns
CUST_16431_PI425536763	O00338	Sulfotransferase 1C2	0.649995	0.0113432	0.574499	0.032381	ns	ns
CUST_1405_PI425536763	Q1L987	ATP synthase mitochondrial F1 complex assembly factor 1	0.508338	0.0113478	0.496852	0.0152891	ns	ns
TC96147	Q8VCN9	Tubulin-specific chaperone C	-0.479699	0.0113518	ns	ns	ns	ns
CUST_13007_PI425536763	Q7YS92	C-X-C chemokine receptor type 4	-0.543565	0.0113578	ns	ns	ns	ns
TC103186	P27424	Microfibrillar-associated protein 2	-0.420915	0.0113785	ns	ns	ns	ns
CUST_27331_PI425536763	P49458	Signal recognition particle 9 kDa protein	-0.37467	0.0114146	-0.377261	0.011982	ns	ns
TC124800	Q90339	Myosin heavy chain, fast skeletal muscle	0.477385	0.0114174	0.497486	0.00887555	ns	ns
TC97793			0.571408	0.0114473	ns	ns	ns	ns
TC107338	A2CES0	Cytochrome b5 domain-containing protein 2	0.526624	0.0114924	ns	ns	ns	ns
CUST_20114_PI425536763	Q53E76	Glycosyltransferase-like domain-containing protein 1	-0.43928	0.0115051	ns	ns	ns	ns
TC111908			0.492302	0.0115078	ns	ns	ns	ns
CUST_12833_PI425536763	Q99PD7	Sodium/potassium/calcium exchanger 3	-0.408984	0.0115325	ns	ns	ns	ns
CUST_3631_PI425536763	O19002	Cyclin-dependent kinase inhibitor 1	0.852945	0.011628	ns	ns	ns	ns
TC97290	B3MRT7	NFU1 iron-sulfur cluster scaffold homolog, mitochondrial	-0.390859	0.011628	ns	ns	ns	ns
TC128832			0.490848	0.011628	ns	ns	ns	ns
TC95488		PREDICTED: hypothetical protein [Danio rerio]	-0.350643	0.0116369	ns	ns	ns	ns
TC130482			-0.500581	0.0116401	ns	ns	ns	ns
CUST_22592_PI425536763	P42644	14-3-3-like protein GF14 psi	0.495661	0.0117205	ns	ns	ns	ns
CUST_26620_PI425536763	Q9YH16	LIM domain only protein 3	-0.595266	0.0117239	ns	ns	ns	ns
TC100625	Q2WGJ8	Putative transmembrane protein C8orfK29	0.481095	0.0117623	0.400614	0.0492508	ns	ns
TC118990	P42225	Signal transducer and activator of transcription 1	0.551832	0.0118781	0.617033	0.00483225	ns	ns
CUST_11958_PI425536763	A6QLZ5	Protein FAM177A1	0.518381	0.0119034	0.52633	0.0116847	ns	ns
CUST_24349_PI425536763	P37626	Uncharacterized protein yhiI	-0.551033	0.0119034	ns	ns	ns	ns
TC107616	P11279	Lysosome-associated membrane glycoprotein 1	-0.54939	0.0119117	ns	ns	ns	ns
TC101282	Q63772	Growth arrest-specific protein 6	0.771389	0.0119397	ns	ns	ns	ns
TC118584	Q96KP4	Cytosolic non-specific dipeptidase	-0.456894	0.0120986	ns	ns	ns	ns
CUST_15966_PI425536763	Q8IX30	Signal peptide, CUB and EGF-like domain-containing protein 3	-0.547175	0.0121164	ns	ns	ns	ns
TC118951	Q4R4R4	PRA1 family protein 3	-0.310593	0.0121645	-0.280039	0.0298779	ns	ns
TC121511	A6QQ70	Microtubule-associated protein 1S	0.439582	0.0121732	ns	ns	ns	ns
TC102609	O60239	SH3 domain-binding protein 5	-0.392464	0.0121937	-0.355454	0.0290805	ns	ns
CUST_5614_PI425536763	P07154	Cathepsin L1	0.59205	0.0122218	ns	ns	-0.629162	0.0178518
CUST_2520_PI425536763	P26342	Transforming growth factor beta receptor type 3	-0.455039	0.0122243	ns	ns	ns	ns
CUST_11056_PI425536763	Q5RCF0	VIP36-like protein	-0.471112	0.0122603	-0.554965	0.00292368	ns	ns
TC112732	Q5RBY3	ATP synthase-coupling factor 6, mitochondrial	0.927414	0.0122835	ns	ns	ns	ns
TC96487	Q8AXR3	C-type natriuretic peptide 1	-0.528575	0.0122879	ns	ns	ns	ns
TC117656		PREDICTED: wu:fc51f04 isoform 1 [Danio rerio]	-0.48293	0.0123621	-0.821948	2.41642e-05	ns	ns
TC99565	P05161	Interferon-induced 17 kDa protein	2.50918	0.0124541	ns	ns	ns	ns
TC116479	A4VCH0	Phosphatidylinositide phosphatase SAC1-B	-0.64808	0.0124557	-0.627836	0.0179778	ns	ns
CUST_7625_PI425536763	P08045	Zinc finger protein Xfin	-0.490739	0.0124745	-0.562558	0.00397848	ns	ns
CUST_4009_PI425536763	Q7T2D4	Endoplasmic reticulum-Golgi intermediate compartment protein 2	-0.364287	0.0124745	-0.403671	0.00553837	ns	ns
TC98148	P49024	Paxillin	0.459584	0.0124745	ns	ns	ns	ns
TC99925	Q2TBR0	Propionyl-CoA carboxylase beta chain, mitochondrial	-0.400216	0.0124745	ns	ns	ns	ns
TC100259	P20023	Complement receptor type 2	-0.547944	0.0125543	-0.681236	0.00164959	ns	ns
TC132149		Salmo salar Hormone-sensitive lipase (lips), mRNA	-0.301969	0.0125577	ns	ns	ns	ns
TC131166			-0.436324	0.0125582	-0.522785	0.00253352	ns	ns
CUST_4872_PI425536763	Q62277	Synaptophysin	-0.463589	0.0125659	-0.562004	0.00222333	ns	ns
CUST_15672_PI425536763	O88466	Zinc finger protein 106	0.520338	0.0125794	ns	ns	ns	ns
TC117404		Salmo salar Gametogenetin-binding protein 2 (ggnb2), mRNA	-0.518157	0.0125794	ns	ns	ns	ns
TC95857			-0.425188	0.0125794	ns	ns	ns	ns
CUST_845_PI425536763	Q5VYK3	Proteasome-associated protein ECM29 homolog	0.442769	0.0126885	0.388182	0.037553	ns	ns
CUST_12951_PI425536763	Q61824	Disintegrin and metalloproteinase domain-containing protein 12	0.47139	0.0127048	0.572218	0.0022271	ns	ns
CUST_10315_PI425536763	Q92643	GPI-anchor transamidase	0.404678	0.0127253	ns	ns	-0.417868	0.0244209
TC105652	P25704	Beta-enolase	-0.600189	0.0127302	ns	ns	0.85321	0.00066968
TC98101	Q5U3Q6	Cdc42-interacting protein 4 homolog	-0.554364	0.0127307	ns	ns	ns	ns
CUST_3724_PI425536763	Q9UBU2	Dickkopf-related protein 2	-0.368648	0.0127816	-0.357151	0.0185208	ns	ns
TC126712	Q9BDB7	Interferon-induced protein 44-like	0.669213	0.0128196	0.74476	0.00550768	ns	ns
TC103474	Q7ZW47	Double-stranded RNA-binding protein Staufen homolog 2	-0.452061	0.0128216	-0.529882	0.00327582	ns	ns
CUST_5480_PI425536763	P51947	Cyclin-H	0.758463	0.0128705	ns	ns	ns	ns
CUST_11438_PI425536763	Q6DJQ9	UPF0448 protein C10orf104 homolog	0.421723	0.012871	ns	ns	ns	ns
TC131442			0.486891	0.012895	ns	ns	ns	ns
CUST_1959_PI425536763	Q7SXN4	Cytoplasmic polyadenylation element-binding protein 4	0.50725	0.0129482	0.428437	0.0484374	ns	ns
TC121952		Salmo salar Zinc finger CCCH-type with G patch domain-containing protein (zgpat), mRNA	0.543007	0.012973	ns	ns	ns	ns
CUST_15246_PI425536763	Q12955	Ankyrin-3	-0.530946	0.012975	-0.62179	0.00336567	ns	ns
CUST_10822_PI425536763	Q149F3	Eukaryotic peptide chain release factor GTP-binding subunit ERF3B	-0.403829	0.012975	-0.458475	0.00462762	ns	ns
TC99934	Q69566	Uncharacterized protein U88	-0.449845	0.012975	-0.381932	0.0471364	ns	ns
TC116322		Salmo salar P2X purinoceptor 4 (p2rx4), mRNA	-0.567489	0.012975	ns	ns	ns	ns
TC104756	Q9YH58	Formimidoyltransferase-cyclodeaminase	-1.2273	0.0129937	ns	ns	ns	ns
CUST_25038_PI425536763	O75140	DEP domain-containing protein 5	-0.468759	0.013029	ns	ns	ns	ns
CUST_6477_PI425536763	Q80ZE5	Membrane progestin receptor beta	-0.388294	0.0130706	-0.352595	0.030333	ns	ns
CUST_417_PI425536763	P59708	Pre-mRNA branch site protein p14	0.539035	0.0132072	ns	ns	ns	ns
CUST_3981_PI425536763	Q63524	Transmembrane emp24 domain-containing protein 2	0.538129	0.0132118	ns	ns	ns	ns
TC103840	B3SRQ2	Myeloid differentiation primary response protein MyD88	0.408612	0.0132122	ns	ns	ns	ns
TC98594			0.720794	0.0132533	ns	ns	ns	ns
TC100989	Q9UHP9	Small muscular protein	0.440739	0.0132597	ns	ns	ns	ns
TC115311	Q9EPW1	Aryl hydrocarbon receptor nuclear translocator-like protein 1	-0.388052	0.0132713	ns	ns	ns	ns
CUST_5893_PI425536763	Q5FWU5	Zinc finger protein 513	0.421642	0.0133062	ns	ns	ns	ns
TC124069			-0.45151	0.0133103	ns	ns	ns	ns
CUST_7714_PI425536763	Q9BX59	Tapasin-related protein	0.782648	0.0133918	ns	ns	ns	ns
CUST_16749_PI425536763	Q3MIE0	Enoyl-CoA hydratase domain-containing protein 3, mitochondrial	-0.359969	0.0134155	ns	ns	ns	ns
CUST_17672_PI425536763	A2BIJ3	BSD domain-containing protein 1	-1.3695	0.0134526	ns	ns	ns	ns
CUST_2281_PI425536763	Q3T0E8	Calmodulin-like protein 4	-0.946004	0.0135347	ns	ns	ns	ns
CUST_9847_PI425536763	P79134	Annexin A6	0.532804	0.0135366	ns	ns	ns	ns
CUST_5471_PI425536763	P25804	Cysteine proteinase 15A	0.501965	0.0135366	ns	ns	ns	ns
TC116642	Q6P5F6	Zinc transporter ZIP10	-0.397478	0.0135366	ns	ns	ns	ns
CUST_17700_PI425536763	Q28GF8	Transmembrane protein 205	0.582909	0.0135663	ns	ns	-0.809142	0.0010305
TC110002	Q90944	Epiphycan	-0.699591	0.0136186	ns	ns	ns	ns
CUST_1435_PI425536763	Q13523	Serine/threonine-protein kinase PRP4 homolog	0.385277	0.0136294	0.377346	0.0180416	ns	ns
TC112530			0.45804	0.0136347	ns	ns	ns	ns
TC98467	Q3MHZ8	Galectin-9	0.831402	0.0136634	1.02124	0.00216289	ns	ns
TC102422	Q9UN42	X/potassium-transporting ATPase subunit beta-m	-0.436945	0.013684	-0.383589	0.0395382	ns	ns
TC113769			0.942002	0.0136922	ns	ns	ns	ns
CUST_22318_PI425536763	Q9H0E7	Ubiquitin carboxyl-terminal hydrolase 44	0.293169	0.0137208	ns	ns	ns	ns
TC111003	Q52PJ5	Dihydropyrimidinase-related protein 3	-0.470304	0.0138402	-0.475424	0.0141214	ns	ns
CUST_10549_PI425536763	Q9QYB1	Chloride intracellular channel protein 4	0.418998	0.0138592	ns	ns	ns	ns
CUST_20978_PI425536763	Q8HZM6	Annexin A1	-0.38	0.0138654	-0.402953	0.00937439	ns	ns
TC96711	Q7ZVP1	Protein Jade-3	-0.383078	0.0138726	-0.40211	0.0103239	ns	ns
CUST_7196_PI425536763	Q9JI91	Alpha-actinin-2	0.545016	0.0139278	ns	ns	ns	ns
CUST_5581_PI425536763	Q5XJA0	5'-tyrosyl-DNA phosphodiesterase	1.30455	0.0139599	ns	ns	ns	ns
TC110368	Q9P2N7	Kelch-like protein 13	-0.439648	0.0139599	ns	ns	ns	ns
TC111804	Q67FQ3	Low density lipoprotein receptor adapter protein 1-B	0.795413	0.0139802	ns	ns	ns	ns
TC94860	P09341	Growth-regulated alpha protein	1.53133	0.014002	ns	ns	ns	ns
TC124630			-0.366755	0.0140033	ns	ns	ns	ns
TC120858	O15553	Pyrin	0.836005	0.0140631	ns	ns	ns	ns
TC122527			-0.419786	0.0142664	-0.406945	0.0204111	ns	ns
CUST_12802_PI425536763	Q05904	34 kDa spicule matrix protein	-0.393055	0.0142664	ns	ns	ns	ns
TC112078	P52505	Acyl carrier protein, mitochondrial	-0.681139	0.0142664	ns	ns	ns	ns
CUST_18556_PI425536763	Q9CY57	Uncharacterized protein C1orf77 homolog	0.384899	0.0142664	ns	ns	ns	ns
TC103670	O42376	Mitogen-activated protein kinase 12	-0.547018	0.0142693	-0.550801	0.0150606	ns	ns
TC129966	Q8R5F7	Interferon-induced helicase C domain-containing protein 1	0.737455	0.0142694	0.733769	0.0165668	ns	ns
TC104278			0.453331	0.0142912	ns	ns	ns	ns
CUST_28075_PI425536763	Q12802	A-kinase anchor protein 13	-1.16852	0.0143031	ns	ns	ns	ns
CUST_9260_PI425536763	P79749	Beta-type platelet-derived growth factor receptor	-0.464298	0.0143031	ns	ns	ns	ns
CUST_12751_PI425536763	Q1LZ53	DNA (cytosine-5)-methyltransferase 3A	-0.419445	0.0143194	-0.417794	0.016505	ns	ns
TC100272	Q810U0	Coiled-coil domain-containing protein 50	-0.43532	0.0144111	ns	ns	ns	ns
CUST_6749_PI425536763	P15882	N-chimaerin	-0.382195	0.014447	ns	ns	ns	ns
TC113655	P97612	Fatty-acid amide hydrolase 1	-0.568449	0.0144586	ns	ns	ns	ns
TC97453	O94919	Endonuclease domain-containing 1 protein	-2.4559	0.0144589	ns	ns	ns	ns
CUST_20745_PI425536763		hypothetical protein BRAFLDRAFT_93494 [Branchiostoma floridae]	-0.389415	0.014465	ns	ns	ns	ns
CUST_646_PI425536763	Q5ZMP7	AP-3 complex subunit mu-1	-0.405382	0.0144738	ns	ns	ns	ns
CUST_17744_PI425536763	Q80U28	MAP kinase-activating death domain protein	-0.415675	0.014484	ns	ns	0.440742	0.0221628
CUST_7115_PI425536763	Q803U7	Exonuclease 1	0.573155	0.0144938	ns	ns	ns	ns
TC115068	O55245	Transthyretin	0.721327	0.0144938	ns	ns	ns	ns
TC105123		Salmo salar Apolipoprotein D (apod), mRNA	-0.479105	0.0145259	-0.5289	0.00688667	ns	ns
TC96852		Salmo salar Lathosterol oxidase (sc5d), mRNA	-0.96168	0.0146208	ns	ns	ns	ns
TC113660		Oncorhynchus mykiss Ras-related protein Rab-3A (rab3a), mRNA	0.504185	0.0146475	ns	ns	ns	ns
CUST_5758_PI425536763	Q5RH02	Protein SCO2 homolog, mitochondrial	-0.473802	0.0147232	ns	ns	ns	ns
CUST_11346_PI425536763	Q14019	Coactosin-like protein	0.353859	0.0147523	ns	ns	ns	ns
TC112203	Q5XIU9	Membrane-associated progesterone receptor component 2	-0.437674	0.0147873	-0.478146	0.00771992	ns	ns
CUST_3941_PI425536763	P04792	Heat shock protein beta-1	-0.79611	0.0148016	-0.853544	0.00913583	ns	ns
TC114370		Salmo salar Zinc transporter SLC39A11 (s39ab), mRNA	-1.34408	0.0148323	ns	ns	ns	ns
CUST_15916_PI425536763	Q16827	Receptor-type tyrosine-protein phosphatase O	-0.488569	0.0148555	-0.678844	0.000551058	ns	ns
TC123066	Q9UI14	Prenylated Rab acceptor protein 1	-0.469225	0.0149964	ns	ns	ns	ns
CUST_10405_PI425536763	Q9H7Z6	Probable histone acetyltransferase MYST1	-0.34821	0.0150712	ns	ns	ns	ns
CUST_21565_PI425536763	Q8VCW4	Protein unc-93 homolog B1	0.700033	0.0151995	0.772482	0.00723725	ns	ns
TC109876	Q96EV8	Dysbindin	-0.569015	0.0152285	ns	ns	ns	ns
CUST_11330_PI425536763	P06687	Sodium/potassium-transporting ATPase subunit alpha-3	-0.50571	0.0152494	-0.633016	0.00201446	ns	ns
TC129327			-0.537522	0.0152854	ns	ns	ns	ns
TC103100	Q5E9G4	Tripartite motif-containing protein 10	0.579837	0.015308	ns	ns	ns	ns
TC97573	O95857	Tetraspanin-13	0.571748	0.0153313	ns	ns	ns	ns
CUST_124_PI425708691	Q9UNN5	FAS-associated factor 1	-0.359014	0.0153402	-0.481366	0.000896129	ns	ns
TC104452	P04221	Ig mu chain C region membrane-bound form	0.546754	0.0153402	ns	ns	ns	ns
TC123330		Oncorhynchus mykiss alpha-globin I (LOC100136296), mRNA	1.35417	0.0153853	1.4414	0.0101769	ns	ns
TC130576	Q29S03	Epsilon-sarcoglycan	-0.389003	0.0153853	-0.411737	0.0106909	ns	ns
CUST_10391_PI425536763	Q49A88	Coiled-coil domain-containing protein 14	-0.460397	0.0154226	-0.415555	0.0362122	ns	ns
CUST_21205_PI425536763	P35803	Neuronal membrane glycoprotein M6-b	-0.378202	0.0154226	-0.340842	0.0365416	ns	ns
TC108644			-0.539627	0.0154533	-0.567141	0.0114253	ns	ns
TC116119	Q6PEH5	Ubiquitin-conjugating enzyme E2 variant 2	-0.362689	0.0155092	ns	ns	0.410312	0.0127964
TC104803	Q96G03	Phosphoglucomutase-2	-0.487767	0.0155341	-0.439761	0.0366899	ns	ns
TC121656			0.456858	0.0156006	0.438973	0.023784	ns	ns
CUST_10452_PI425536763	Q9D8T0	Protein FAM3A	-0.439571	0.0156359	-0.549061	0.00215369	ns	ns
CUST_19134_PI425536763	P54645	5'-AMP-activated protein kinase catalytic subunit alpha-1	0.41546	0.0156359	ns	ns	ns	ns
TC120521			0.409502	0.015655	ns	ns	ns	ns
CUST_27898_PI425536763	Q9Z2V5	Histone deacetylase 6	-0.748171	0.0156724	ns	ns	ns	ns
CUST_12109_PI425536763	Q32MD9	Cell adhesion molecule-related/down-regulated by oncogenes	-0.617072	0.0157123	-0.760049	0.00253121	ns	ns
TC111358	Q9WVK8	Cholesterol 24-hydroxylase	-0.949551	0.0157359	ns	ns	ns	ns
CUST_26245_PI425536763	Q96DD7	Protein shisa-4	-0.971727	0.0157976	ns	ns	ns	ns
CUST_14809_PI425536763	Q15413	Ryanodine receptor 3	0.645363	0.015811	ns	ns	ns	ns
CUST_21113_PI425536763	Q01758	Type-2 ice-structuring protein	-0.428334	0.0158457	-0.497901	0.00466831	ns	ns
TC107588	Q90YR4	40S ribosomal protein S10	0.481637	0.0158457	ns	ns	ns	ns
CUST_5572_PI425536763	P13412	Troponin I, fast skeletal muscle	0.434975	0.0158457	ns	ns	ns	ns
TC126784		Salmo salar Solute carrier family 25 member 33 (s2533), mRNA	-0.463239	0.0158457	ns	ns	ns	ns
TC101969			0.53662	0.0158577	ns	ns	ns	ns
TC94756	P49282	Natural resistance-associated macrophage protein 2	0.344054	0.0158718	ns	ns	ns	ns
CUST_16006_PI425536763	Q8BGM7	5'-AMP-activated protein kinase subunit gamma-3	-0.400132	0.0158726	ns	ns	ns	ns
CUST_19514_PI425536763	Q9NS91	E3 ubiquitin-protein ligase RAD18	-0.431797	0.0158824	-0.509176	0.00405589	ns	ns
TC123208	Q9Z0R0	Serine/threonine-protein kinase haspin	-0.455148	0.0158895	ns	ns	ns	ns
TC95430	O70302	Cell death activator CIDE-A	-0.392787	0.0159286	ns	ns	ns	ns
TC100573	Q69ZX6	MORC family CW-type zinc finger protein 2A	-0.418565	0.0159784	ns	ns	ns	ns
CUST_5188_PI425536763	Q7TP47	Heterogeneous nuclear ribonucleoprotein Q	0.382997	0.0160335	ns	ns	ns	ns
TC109489		furin B isoform 1 [Danio rerio]	0.357253	0.0160451	ns	ns	ns	ns
CUST_8200_PI425536763	Q13568	Interferon regulatory factor 5	0.953041	0.0160512	ns	ns	ns	ns
CUST_21104_PI425536763	P68247	Troponin I, fast skeletal muscle	0.623253	0.0160512	ns	ns	ns	ns
TC98838			-0.437435	0.0160512	ns	ns	ns	ns
TC131850	Q9JK41	High affinity copper uptake protein 1	-0.648118	0.0160602	ns	ns	ns	ns
CUST_24420_PI425536763	P18434	Potassium-transporting ATPase subunit beta	-0.655735	0.0161575	-0.585879	0.0403857	ns	ns
TC117693		G protein pathway suppressor 2 [Danio rerio]	0.485016	0.0161575	ns	ns	ns	ns
TC118078	P28665	Murinoglobulin-1	-0.592551	0.0161709	ns	ns	ns	ns
TC112727	O95810	Serum deprivation-response protein	-0.420751	0.0162133	-0.388855	0.0322626	ns	ns
TC123623		Salmo salar signal transducer and activator of transcription 2 (stat2), mRNA	0.838302	0.0162282	0.856862	0.0152361	ns	ns
TC119649	Q6DRM0	Tryptophan-rich protein	-0.413813	0.0162442	-0.402562	0.0225883	ns	ns
TC131796	Q5RCY9	Secretory carrier-associated membrane protein 4	-0.366618	0.0162677	ns	ns	ns	ns
TC106392	P18660	60S acidic ribosomal protein P1	-1.22234	0.0162831	-1.39527	0.00573917	ns	ns
TC106130			-0.393278	0.0163387	ns	ns	ns	ns
TC111842	A4Q9E5	Tubulin monoglycylase TTLL3	-0.921932	0.0163465	ns	ns	ns	ns
CUST_5264_PI425536763	P27105	Erythrocyte band 7 integral membrane protein	0.425429	0.0163594	ns	ns	ns	ns
CUST_13933_PI425536763	Q8K3G5	Serine/threonine-protein kinase VRK3	-0.466034	0.0163874	-0.435179	0.0303449	ns	ns
TC130133	O88797	Disabled homolog 2	-0.583682	0.0164071	ns	ns	ns	ns
CUST_15951_PI425536763	Q08E27	Spermatid perinuclear RNA-binding protein	0.526531	0.0164071	ns	ns	ns	ns
TC102749	Q9D2R8	28S ribosomal protein S33, mitochondrial	0.503188	0.0164622	ns	ns	ns	ns
TC110424			-0.35858	0.0164972	-0.339736	0.0277407	ns	ns
TC116223		Danio rerio ankyrin repeat and FYVE domain containing 1 (ankfy1), mRNA	0.409684	0.0165037	ns	ns	ns	ns
CUST_12930_PI425536763	Q86VP3	Phosphofurin acidic cluster sorting protein 2	0.76217	0.0165124	0.703363	0.0332133	ns	ns
CUST_20729_PI425536763	A9KNW4	Translation initiation factor IF-2 1	0.42032	0.0165124	0.373709	0.0425182	ns	ns
CUST_7163_PI425536763	Q07342	Forkhead box protein A2	-0.442586	0.0165252	ns	ns	ns	ns
CUST_11124_PI425536763	P98066	Tumor necrosis factor-inducible gene 6 protein	-0.384228	0.0166517	-0.558344	0.000377407	ns	ns
TC128518		Danio rerio SMEK homolog 1, suppressor of mek1 (Dictyostelium) (smek1), mRNA	0.496345	0.0166815	ns	ns	ns	ns
TC113292			0.612886	0.0167034	ns	ns	ns	ns
TC131595		Salmo salar DnaJ homolog subfamily C member 5 (dnjc5), mRNA	-0.73027	0.0167287	-0.794486	0.00922367	ns	ns
CUST_15794_PI425536763	Q5RBQ8	Asialoglycoprotein receptor 1	0.641989	0.016761	0.578484	0.0394026	ns	ns
CUST_13029_PI425536763	Q60HH8	Fatty aldehyde dehydrogenase	0.525882	0.0167835	ns	ns	ns	ns
CUST_15804_PI425536763	Q4KMC9	Uncharacterized protein C1orf198 homolog	-0.339369	0.0167845	ns	ns	ns	ns
CUST_14066_PI425536763	O00182	Galectin-9	-0.616701	0.0168242	-0.553165	0.040782	ns	ns
TC110987	Q99MQ3	Serine/threonine-protein kinase PINK1, mitochondrial	0.334436	0.0168349	0.352385	0.0123036	ns	ns
TC115717	P13731	Serpin H1	-0.401584	0.0168639	-0.495856	0.00272208	ns	ns
CUST_7243_PI425536763	Q6P1X6	UPF0598 protein C8orf82	-0.444397	0.0168639	ns	ns	ns	ns
CUST_16546_PI425536763	Q6GNM6	Protein FAM102A	0.404181	0.0168848	ns	ns	ns	ns
TC126612		Salmo salar Neuritin (nrn1), mRNA	-0.345577	0.0170262	-0.345938	0.018996	ns	ns
CUST_22005_PI425536763	Q99633	Pre-mRNA-splicing factor 18	-0.41786	0.0170768	ns	ns	ns	ns
TC108906		PREDICTED: Oryctolagus cuniculus profilin 2 (LOC100358541), miscRNA	-0.527673	0.0171388	ns	ns	ns	ns
TC131447	O96185	Uncharacterized protein PFB0460c	0.391968	0.0171444	ns	ns	ns	ns
TC107896	Q8K4Q6	Endonuclease VIII-like 1	-0.470179	0.0171747	ns	ns	ns	ns
TC120024	Q9UA35	Solute carrier family 28 member 3	-0.371707	0.0172094	ns	ns	ns	ns
TC112083	B5X4E0	Calumenin-B	0.495457	0.0172337	ns	ns	ns	ns
TC104490			-0.43115	0.0172417	ns	ns	ns	ns
TC101034	Q5XJ36	Protein DJ-1	0.416949	0.0172434	ns	ns	ns	ns
TC111824	P06596	Phospholipase A2	-1.29559	0.0172784	ns	ns	ns	ns
TC100147	P35846	Folate receptor alpha	-0.941029	0.0172862	ns	ns	ns	ns
CUST_68_PI425536763	O57312	Cholecystokinin	-0.565335	0.0173125	ns	ns	ns	ns
TC116909			-0.409745	0.0173345	-0.514239	0.00237665	ns	ns
TC119364	Q96Q45	Amyotrophic lateral sclerosis 2 chromosomal region candidate gene 4 protein	-0.388657	0.0173612	-0.3515	0.0395827	ns	ns
TC103629	P49947	Ferritin, middle subunit	-0.431511	0.0173906	ns	ns	ns	ns
TC99920	Q06453	Homeobox protein aristaless	0.483189	0.0173906	ns	ns	ns	ns
CUST_28505_PI425536763	Q9PTJ3	Rhombotin-2	0.764619	0.0174367	ns	ns	ns	ns
TC128602	Q1KL11	Homeobox protein Hox-A2a	-0.343391	0.0174885	-0.300522	0.0490834	ns	ns
TC110103	P08675	Circumsporozoite protein	0.674469	0.0174885	ns	ns	ns	ns
TC116042	Q9JJJ7	Probable protein-cysteine N-palmitoyltransferase porcupine	-0.501957	0.0175512	-0.535776	0.0115293	ns	ns
CUST_1281_PI425536763	Q9C0C7	Activating molecule in BECN1-regulated autophagy protein 1	-0.423621	0.017608	ns	ns	ns	ns
TC111945	Q8WY41	Nanos homolog 1	-0.372262	0.0176561	-0.435297	0.0050394	ns	ns
CUST_2587_PI425536763	Q2JVA4	Bifunctional protein glmU	-0.417555	0.0176883	-0.674086	0.000104776	ns	ns
CUST_22589_PI425536763	Q9N0Z4	Probable phospholipid-transporting ATPase IF (Fragment)	0.468612	0.0176937	ns	ns	ns	ns
CUST_137_PI425536763	P01871	Ig mu chain C region	0.808799	0.0176996	1.2587	0.000170605	ns	ns
CUST_21223_PI425536763	P04773	Glutamine synthetase	-0.386551	0.0176996	-0.344424	0.0442411	ns	ns
CUST_15972_PI425536763	Q9CZ42	Carbohydrate kinase domain-containing protein	-0.568706	0.0177724	ns	ns	ns	ns
CUST_27366_PI425536763	P14207	Folate receptor beta	-0.924834	0.0177724	ns	ns	ns	ns
TC120925	Q5REH8	UPF0448 protein C10orf104 homolog	0.437264	0.0177724	ns	ns	ns	ns
CUST_6758_PI425536763	Q8CAS9	Poly [ADP-ribose] polymerase 9	0.520663	0.0177863	0.47678	0.0372576	ns	ns
TC103392	O93484	Collagen alpha-2(I) chain	0.384772	0.0178319	ns	ns	ns	ns
TC131874			-0.559932	0.0178625	-0.619369	0.0085826	ns	ns
TC127500	Q4R4V2	Protein phosphatase 1G	-0.406549	0.0178625	ns	ns	ns	ns
TC107245			0.57857	0.017887	0.633584	0.00939265	ns	ns
CUST_26242_PI425536763	Q91437	CAD protein	0.53123	0.017887	ns	ns	ns	ns
CUST_23065_PI425536763	P67967	Cysteine and glycine-rich protein 1	-0.440316	0.017887	ns	ns	ns	ns
TC102044	P29218	Inositol monophosphatase 1	-0.431875	0.017887	ns	ns	ns	ns
TC129057			-0.523557	0.017887	ns	ns	ns	ns
CUST_3361_PI425536763	Q2KHU5	MACRO domain-containing protein 1	0.5254	0.0180116	0.555998	0.0127823	ns	ns
CUST_18317_PI425536763	P70502	Solute carrier organic anion transporter family member 1A3	-0.544241	0.0180848	ns	ns	0.568529	0.0328279
CUST_4112_PI425536763	Q99NB9	Splicing factor 3B subunit 1	-0.443496	0.0180864	ns	ns	ns	ns
CUST_9155_PI425536763	Q5R5E7	3-hydroxyisobutyrate dehydrogenase, mitochondrial	-0.506956	0.0181729	ns	ns	ns	ns
CUST_4602_PI425536763	O13154	Protein kinase C and casein kinase substrate in neurons protein 2	-0.439937	0.0182067	-0.470389	0.0118117	ns	ns
TC104764		hypothetical protein BRAFLDRAFT_125910 [Branchiostoma floridae]	-0.361907	0.0182067	ns	ns	ns	ns
TC95992	Q80XI3	Eukaryotic translation initiation factor 4 gamma 3	0.875482	0.0182142	0.97775	0.00808858	ns	ns
TC128560	Q0V947	Transmembrane protein 161A	0.56856	0.0182142	ns	ns	ns	ns
TC103999	Q14258	E3 ubiquitin/ISG15 ligase TRIM25	0.470876	0.0182407	ns	ns	ns	ns
CUST_4550_PI425536763	Q712U5	cAMP-regulated phosphoprotein 19	0.313876	0.0183107	ns	ns	ns	ns
CUST_18296_PI425536763	Q4RY26	FUN14 domain-containing protein 1	-0.419729	0.0183107	ns	ns	ns	ns
TC106212	P80217	Interferon-induced 35 kDa protein	0.628016	0.0183107	ns	ns	ns	ns
CUST_22241_PI425536763	Q5ZMP3	Transmembrane protein 184C	-0.442757	0.0183107	ns	ns	ns	ns
TC128861	Q921L5	Conserved oligomeric Golgi complex subunit 2	-0.341671	0.0183259	ns	ns	ns	ns
CUST_26896_PI425536763	Q9P2D6	Protein FAM135A	-0.376143	0.0183259	ns	ns	ns	ns
TC105946	P05154	Plasma serine protease inhibitor	-0.410188	0.0183485	-0.379906	0.0355791	ns	ns
TC130525			0.591125	0.0183555	0.717803	0.00365522	ns	ns
CUST_20235_PI425536763	Q7ZWG9	Sigma 1-type opioid receptor	0.512753	0.0184014	0.668367	0.00167484	ns	ns
CUST_16665_PI425536763	Q0VD51	RING finger protein 13	-0.442352	0.018407	ns	ns	ns	ns
CUST_15874_PI425536763	P52303	AP-1 complex subunit beta-1	-0.396562	0.0184269	-0.382439	0.0271015	ns	ns
CUST_1987_PI425536763	Q7SY23	Delta-1-pyrroline-5-carboxylate dehydrogenase, mitochondrial	0.4621	0.0184269	ns	ns	ns	ns
CUST_1349_PI425536763	P97831	Twist-related protein 2	-0.441731	0.0184269	ns	ns	ns	ns
TC98978			-0.373067	0.0185565	ns	ns	ns	ns
CUST_15580_PI425536763	Q3S8M4	Elongation of very long chain fatty acids protein 4	0.382623	0.0185691	ns	ns	-0.527618	0.00185265
TC103805		Salmo salar RING finger protein 146 (rn146), mRNA	0.313588	0.0186917	ns	ns	ns	ns
CUST_15614_PI425536763	Q4R520	Endoplasmin	0.529785	0.018754	ns	ns	ns	ns
CUST_5699_PI425536763	Q13813	Spectrin alpha chain, brain	-0.425131	0.018754	ns	ns	ns	ns
TC107621			0.370041	0.018754	ns	ns	ns	ns
TC121289			-0.356766	0.018836	ns	ns	ns	ns
TC109642	A4IHG1	Leucine-rich repeat-containing protein 58	-0.643147	0.0188483	ns	ns	ns	ns
CUST_17885_PI425536763	Q6YAT4	Epsilon-sarcoglycan	-0.386208	0.0188495	-0.401927	0.0153766	ns	ns
CUST_15587_PI425536763	Q8BGK6	Y+L amino acid transporter 2	-0.752576	0.0188515	-0.741276	0.0238767	ns	ns
CUST_14662_PI425536763	Q6AYQ1	Golgin subfamily A member 7	-0.357381	0.0188657	ns	ns	ns	ns
TC125755	Q969T3	Sorting nexin-21	-0.425884	0.0188741	ns	ns	ns	ns
CUST_25935_PI425536763	O75882	Attractin	-0.415226	0.0188919	ns	ns	ns	ns
CUST_17587_PI425536763	Q91060	Tubulin alpha chain	0.377111	0.0188919	ns	ns	ns	ns
TC129138	Q14186	Transcription factor Dp-1	0.448303	0.0190262	ns	ns	ns	ns
TC102669	Q6NZ13	Neuroblastoma suppressor of tumorigenicity 1	-0.402969	0.0190947	ns	ns	ns	ns
CUST_21639_PI425536763	P02588	Troponin C, skeletal muscle	0.567985	0.0193935	ns	ns	ns	ns
CUST_8434_PI425536763	Q5ZJF4	Peroxiredoxin-6	0.685963	0.0194391	ns	ns	ns	ns
CUST_10060_PI425536763	O42259	Glyceraldehyde-3-phosphate dehydrogenase	-0.404718	0.0194817	ns	ns	ns	ns
TC97712	Q5BJC4	UPF0488 protein C8orf33 homolog	0.39373	0.019492	ns	ns	ns	ns
CUST_15080_PI425536763	P48739	Phosphatidylinositol transfer protein beta isoform	0.327446	0.0195135	ns	ns	ns	ns
CUST_16891_PI425536763	Q02040	Splicing factor, arginine/serine-rich 17A	0.383142	0.0196091	ns	ns	ns	ns
CUST_6061_PI425536763	Q8BLQ7	Cationic amino acid transporter 4	-0.39043	0.0196448	ns	ns	ns	ns
CUST_8796_PI425536763	Q91192	Interferon-induced GTP-binding protein Mx	1.20321	0.0197693	1.46603	0.00387877	ns	ns
TC101545	Q66S17	Natterin-3	-1.22593	0.0197693	ns	ns	ns	ns
CUST_5508_PI425536763	Q05306	Collagen alpha-1(X) chain	-0.41614	0.0198181	ns	ns	ns	ns
TC117762	Q7ZU99	Transitional endoplasmic reticulum ATPase	0.44416	0.019831	ns	ns	ns	ns
TC105576			-0.386042	0.0198986	-0.398824	0.0173456	ns	ns
CUST_11360_PI425536763	Q6DFM9	Mitochondrial import receptor subunit TOM20 homolog	0.463027	0.0199213	ns	ns	-0.512267	0.0218135
TC95366	Q9UBJ2	ATP-binding cassette sub-family D member 2	0.4393	0.019949	ns	ns	ns	ns
TC113256			-0.408396	0.0199567	ns	ns	ns	ns
TC96313	Q3SZP7	Villin-1	-0.628168	0.019963	-0.635026	0.0206539	ns	ns
TC97977	Q8CHK2	Relaxin-3	-0.368141	0.019975	ns	ns	ns	ns
TC103445	Q96HE8	Transmembrane protein 80	-0.369536	0.0200018	-0.3752	0.0200769	ns	ns
CUST_25989_PI425536763	Q1JPJ8	Thimet oligopeptidase	0.418258	0.0200018	ns	ns	ns	ns
TC100523	Q9BXU0	Testis-expressed sequence 12 protein	-0.634184	0.0200229	ns	ns	ns	ns
TC111693	Q52M93	Zinc finger protein 585B	0.438958	0.0200406	ns	ns	ns	ns
TC108181	P80313	T-complex protein 1 subunit eta	0.554818	0.0200895	ns	ns	-0.615542	0.0215913
TC130983	B9EQ30	SOSS complex subunit C	-0.430326	0.0200895	ns	ns	0.462649	0.0287042
TC106868			-0.40781	0.0201743	ns	ns	ns	ns
TC127410		PREDICTED: predicted protein-like [Danio rerio]	-0.319808	0.0201874	-0.312187	0.0270173	ns	ns
CUST_28468_PI425536763	A5GFW5	Cas scaffolding protein family member 4	0.49515	0.0201874	ns	ns	ns	ns
CUST_9619_PI425536763	Q96SM3	Probable carboxypeptidase X1	-0.425826	0.0201874	ns	ns	ns	ns
TC116803		Salmo salar FK506-binding protein 4 (fkbp4), mRNA	-0.440767	0.0201901	ns	ns	ns	ns
CUST_3180_PI425536763	Q63416	Inter-alpha-trypsin inhibitor heavy chain H3	0.819744	0.0202052	ns	ns	ns	ns
CUST_7218_PI425536763	P02460	Collagen alpha-1(II) chain (Fragment)	-0.440805	0.0202495	-0.636143	0.000566455	ns	ns
TC116419	Q9YHZ5	Serine/threonine-protein kinase pim-1	0.629429	0.0202772	ns	ns	ns	ns
CUST_2834_PI425536763	Q7T3S5	UDP-GlcNAc:betaGal beta-1,3-N-acetylglucosaminyltransferase 5A	-0.358138	0.0202787	ns	ns	ns	ns
TC127532		Salmo salar cAMP-responsive element-binding protein 3-like protein 4 (cr3l4), mRNA	-0.423472	0.0202837	-0.522366	0.00354848	ns	ns
CUST_2040_PI425536763	Q9D7F2	Ly6/PLAUR domain-containing protein 6B	-0.459477	0.020294	-0.537974	0.00591677	ns	ns
TC101509	Q92597	Protein NDRG1	-0.559855	0.020294	-0.522212	0.0370603	ns	ns
TC124175		PREDICTED: Membrane-spanning 4-domains subfamily A member 4A-like [Danio rerio]	-0.419667	0.020294	ns	ns	ns	ns
TC126335	Q5BJC4	UPF0488 protein C8orf33 homolog	0.583569	0.0202972	0.548146	0.0354334	ns	ns
CUST_18024_PI425536763	Q9H4A3	Serine/threonine-protein kinase WNK1	0.499779	0.0203065	ns	ns	ns	ns
CUST_12241_PI425536763	P42685	Tyrosine-protein kinase FRK	-0.493399	0.0203811	-0.457802	0.0384732	ns	ns
TC101606	Q9D7M8	DNA-directed RNA polymerase II subunit RPB4	0.446193	0.0204505	ns	ns	ns	ns
TC112691			-0.391932	0.0204664	-0.442592	0.00842166	ns	ns
TC114288			0.514298	0.0204664	ns	ns	-0.652477	0.00572243
TC122735	P21588	5'-nucleotidase	-0.41115	0.0204664	ns	ns	ns	ns
TC113241		Salmo salar 1-acyl-sn-glycerol-3-phosphate acyltransferase gamma (plcc), mRNA	-0.377176	0.0205691	-0.499368	0.00166093	ns	ns
CUST_13566_PI425536763	P43091	5-aminolevulinate synthase, nonspecific, mitochondrial	-0.603486	0.0206565	ns	ns	ns	ns
TC130654	P51151	Ras-related protein Rab-9A	-0.489949	0.0206695	ns	ns	ns	ns
CUST_1859_PI425536763	Q0P499	Probable glutamyl-tRNA synthetase, mitochondrial	0.497768	0.0207031	ns	ns	ns	ns
TC131970		hypothetical protein BRAFLDRAFT_126413 [Branchiostoma floridae]	-1.07421	0.0207031	ns	ns	ns	ns
CUST_17107_PI425536763	O14524	Transmembrane protein 194A	-0.408261	0.0207045	ns	ns	ns	ns
TC109849	P36220	Tubulin alpha chain	-0.502402	0.0208527	-0.562342	0.00925716	ns	ns
CUST_15782_PI425536763	Q7ZVN7	Mediator of RNA polymerase II transcription subunit 15	-0.438812	0.0208527	-0.402316	0.0425182	ns	ns
CUST_28021_PI425536763	Q5E936	Thioredoxin domain-containing protein 12	-0.606038	0.0208527	ns	ns	ns	ns
TC106910	P68182	cAMP-dependent protein kinase catalytic subunit beta	0.406341	0.0208674	ns	ns	ns	ns
CUST_19829_PI425536763	P15981	SLA class II histocompatibility antigen, DQ haplotype D alpha chain	0.520273	0.0210272	0.497639	0.032258	ns	ns
CUST_21190_PI425536763	Q9DE66	Keratocan	-0.512095	0.0210272	ns	ns	ns	ns
TC125739		Salmo salar Tumor suppressor candidate 4 (tusc4), mRNA	-0.418298	0.0210272	ns	ns	ns	ns
CUST_11414_PI425536763	Q92620	Pre-mRNA-splicing factor ATP-dependent RNA helicase PRP16	-0.342083	0.0211447	ns	ns	ns	ns
TC98058	O35900	U6 snRNA-associated Sm-like protein LSm2	0.536114	0.0211685	ns	ns	ns	ns
TC128798		Salmo salar Mediator of RNA polymerase II transcription subunit 19-B (md19b), mRNA	0.460302	0.0212584	0.531919	0.00712196	ns	ns
TC126214	A2T812	Zinc finger protein 287	0.419415	0.0212584	ns	ns	ns	ns
TC106843			-0.474977	0.0212604	ns	ns	ns	ns
CUST_9642_PI425536763	Q9BSK1	Zinc finger protein 577	0.382185	0.0213303	ns	ns	ns	ns
TC111872			0.422594	0.0213357	0.474481	0.00924926	ns	ns
TC103212	B5X3B2	Adipocyte plasma membrane-associated protein	0.49516	0.0214876	ns	ns	ns	ns
TC123706	Q0IHB0	PHD finger protein 23B	-0.539887	0.0214876	ns	ns	ns	ns
CUST_14765_PI425536763	P53569	CCAAT/enhancer-binding protein zeta	0.548719	0.0215368	ns	ns	ns	ns
CUST_2134_PI425536763	O70572	Sphingomyelin phosphodiesterase 2	-0.44199	0.0216401	ns	ns	ns	ns
CUST_7422_PI425536763	Q91XF0	Pyridoxine-5'-phosphate oxidase	0.433994	0.0217956	ns	ns	-0.509312	0.0139447
CUST_2335_PI425536763	O95841	Angiopoietin-related protein 1	-0.369133	0.0218081	-0.39111	0.0154981	ns	ns
TC102976	Q5ZMD2	Ankyrin repeat and MYND domain-containing protein 2	-0.506817	0.0218081	ns	ns	ns	ns
CUST_4449_PI425536763	Q90XF2	Protein kinase C iota type	-0.368155	0.0218081	ns	ns	ns	ns
TC110626	Q498W5	Transmembrane protein 198	-0.438842	0.0218221	ns	ns	ns	ns
CUST_28038_PI425536763	Q8NBE8	Kelch-like protein 23	-0.667298	0.0218308	ns	ns	ns	ns
CUST_13367_PI425536763	Q5PPL3	Sterol-4-alpha-carboxylate 3-dehydrogenase, decarboxylating	0.766083	0.0218382	ns	ns	ns	ns
TC123348			-0.428395	0.0218382	ns	ns	ns	ns
CUST_5013_PI425536763	Q8BGJ0	Palmitoyltransferase ZDHHC15	-0.443335	0.0218637	ns	ns	ns	ns
TC106840			-0.464349	0.021892	-0.485073	0.017567	ns	ns
CUST_13764_PI425536763	P28799	Granulins	0.622098	0.0219515	0.631179	0.0221737	ns	ns
CUST_13733_PI425536763	Q07957	Upstream stimulatory factor 1	0.470212	0.0219796	ns	ns	ns	ns
TC104724	O15530	3-phosphoinositide-dependent protein kinase 1	-0.394142	0.0220731	ns	ns	ns	ns
CUST_6526_PI425536763	O42163	Cochlin	-0.406804	0.0220946	-0.509028	0.00344524	ns	ns
TC111226	Q803Q4	DEP domain-containing protein 1A	-0.632669	0.0221451	ns	ns	ns	ns
TC110602	Q8VE97	Splicing factor, arginine/serine-rich 4	0.436282	0.0221451	ns	ns	ns	ns
TC120213	P57095	Axin-2	-0.366449	0.0222737	-0.354589	0.0313332	ns	ns
CUST_28049_PI425536763	Q9NX78	UPF0679 protein C14orf101	-0.522699	0.0223182	ns	ns	ns	ns
CUST_2754_PI425536763	Q5RAS7	AMME syndrome candidate gene 1 protein homolog	0.435569	0.0223741	ns	ns	ns	ns
TC110767	Q58DH2	Phosphatidylserine decarboxylase proenzyme	-0.543436	0.0223994	ns	ns	ns	ns
TC96563		Salmo salar Lysophosphatidylcholine acyltransferase 2 (pcat2), mRNA	0.412384	0.0223994	ns	ns	ns	ns
CUST_20755_PI425536763	Q2KI75	Keratin-like protein KRT222	-0.350654	0.0224424	-0.49728	0.00083598	ns	ns
TC98418	P41247	Patatin-like phospholipase domain-containing protein 4	-0.395404	0.0225651	-0.478497	0.0049618	ns	ns
TC128268	Q5PPY1	Malignant T cell-amplified sequence 1-A	0.40789	0.0227495	ns	ns	ns	ns
TC107421			-0.559062	0.0228076	-0.630723	0.0095823	ns	ns
TC99128	P25963	NF-kappa-B inhibitor alpha	-0.519571	0.0228523	ns	ns	ns	ns
TC112650	Q9NRA2	Sialin	-0.297872	0.0228674	ns	ns	ns	ns
CUST_11392_PI425536763	Q3KQ77	EF-hand calcium-binding domain-containing protein 1	-0.614331	0.0229475	ns	ns	ns	ns
TC122999	P01661	Ig kappa chain V-III region MOPC 63	-0.612713	0.0229475	ns	ns	ns	ns
TC128229		Oncorhynchus mykiss tyrosinase (tyr), mRNA	-0.530615	0.0229911	-0.812189	0.000332973	ns	ns
CUST_19714_PI425536763	A2AKG8	Uncharacterized protein KIAA1797	-0.409447	0.0229911	ns	ns	ns	ns
CUST_3988_PI425536763	Q68FG0	Zinc finger C4H2 domain-containing protein	-0.387279	0.0229911	ns	ns	ns	ns
TC95005	P97840	Galectin-9	0.59477	0.0230152	ns	ns	ns	ns
CUST_15769_PI425536763	Q9ERR8	Zinc finger protein 319	0.381312	0.0230375	ns	ns	ns	ns
CUST_23689_PI425536763	P48153	40S ribosomal protein S3	0.435247	0.023051	ns	ns	ns	ns
CUST_788_PI425536763	B6CZ54	Leucine-rich repeat-containing protein 51	-0.432767	0.023051	ns	ns	ns	ns
CUST_21214_PI425536763	Q0VCM6	Large neutral amino acids transporter small subunit 4	-0.546015	0.023061	-0.5	0.046585	ns	ns
CUST_13861_PI425536763	O08954	Zinc finger protein SNAI2	-0.493023	0.0230975	ns	ns	ns	ns
TC112025		Salmo salar P2X purinoceptor 4 (p2rx4), mRNA	-0.423775	0.023116	ns	ns	ns	ns
CUST_8507_PI425536763		Oncorhynchus mykiss beta defensin-like peptide 1 (db1), mRNA	0.466236	0.023182	ns	ns	ns	ns
TC95893			0.479445	0.0231951	ns	ns	ns	ns
TC112636	P35570	Insulin receptor substrate 1	0.641963	0.0232194	ns	ns	ns	ns
CUST_15796_PI425536763	P23726	Phosphatidylinositol 3-kinase regulatory subunit beta	0.498152	0.0232194	ns	ns	ns	ns
CUST_19062_PI425536763	Q1LWL6	Genetic suppressor element 1	0.353505	0.02323	ns	ns	ns	ns
CUST_48_PI425708691			0.644699	0.0233815	ns	ns	ns	ns
CUST_1635_PI425536763	Q7T3C7	Reticulon-4-interacting protein 1 homolog, mitochondrial	0.481704	0.0234749	0.49144	0.0227246	ns	ns
CUST_10637_PI425536763	Q5ZJK8	T-complex protein 1 subunit eta	0.529334	0.0234749	ns	ns	-0.616723	0.0166028
CUST_12649_PI425536763	Q810W9	Whirlin	0.437555	0.0235351	0.40558	0.0438322	ns	ns
CUST_201_PI425536763	P70426	GTP-binding protein Rit1	0.499196	0.0235351	ns	ns	ns	ns
TC117055			-0.468785	0.0236369	-0.545187	0.00765143	ns	ns
TC108831		Salmo salar Follistatin-related protein 1 (fstl1), mRNA	-0.503995	0.0237337	ns	ns	ns	ns
TC112398		Salmo salar Decorin (pgs2), mRNA	-0.497987	0.0237408	ns	ns	ns	ns
CUST_2382_PI425536763	O08839	Myc box-dependent-interacting protein 1	0.512067	0.0237564	ns	ns	ns	ns
TC120738		Salmo salar Uridine phosphorylase 1 (upp1), mRNA	-0.509091	0.0237899	ns	ns	ns	ns
CUST_17947_PI425536763	Q07498	Ephrin type-B receptor 3 (Fragment)	-0.627454	0.0238497	-0.604436	0.0345077	ns	ns
TC113903	O75604	Ubiquitin carboxyl-terminal hydrolase 2	-0.579024	0.0238497	ns	ns	ns	ns
TC107944	P16967	Translocon-associated protein subunit alpha	0.445209	0.0238703	ns	ns	ns	ns
TC104746		Salmo salar Transmembrane protein 43 (tmm43), mRNA	-0.461003	0.0238869	-0.625273	0.00157564	ns	ns
TC96639	P16157	Ankyrin-1	-0.329016	0.0239285	ns	ns	ns	ns
CUST_11021_PI425536763	A7MBC0	Putative N-acetylglucosamine-6-phosphate deacetylase	-0.422848	0.0240127	ns	ns	ns	ns
CUST_26438_PI425536763	Q7Z3J3	RanBP2-like and GRIP domain-containing protein 4	-0.3605	0.0240176	ns	ns	ns	ns
CUST_1760_PI425536763	P14873	Microtubule-associated protein 1B	-0.424489	0.0240253	-0.501006	0.00680303	ns	ns
TC101794	Q8IXQ4	Uncharacterized protein KIAA1704	-0.381875	0.0240364	-0.358923	0.0408424	ns	ns
TC98283		Salmo salar C-X-C chemokine receptor type 3 (cxcr3), mRNA	-0.387633	0.0240467	-0.598697	0.000321176	ns	ns
TC109307			0.434763	0.0241147	ns	ns	ns	ns
TC97463	Q91ZM9	Docking protein 5	0.680263	0.024149	0.832178	0.00489467	ns	ns
TC119573		Salmo salar CT054 protein (ct054), mRNA	-0.418604	0.0241839	-0.423167	0.0250222	ns	ns
CUST_3172_PI425536763	Q2TBR0	Propionyl-CoA carboxylase beta chain, mitochondrial	-0.418812	0.0242375	ns	ns	ns	ns
TC113452			-0.475161	0.0242409	ns	ns	ns	ns
TC102966	Q9CY58	Plasminogen activator inhibitor 1 RNA-binding protein	0.489869	0.0242889	ns	ns	ns	ns
TC102086			-0.437552	0.0243243	ns	ns	ns	ns
TC95970	Q01584	Lipocalin	0.895334	0.024338	ns	ns	ns	ns
TC109948	Q5RFQ0	rRNA-processing protein FCF1 homolog	-0.700661	0.0243469	ns	ns	ns	ns
CUST_24974_PI425536763	Q6DC39	PPPDE peptidase domain-containing protein 1	-0.905362	0.0244363	ns	ns	ns	ns
TC124626		PREDICTED: similar to ORF2-encoded protein [Nasonia vitripennis]	-0.441968	0.0244684	ns	ns	ns	ns
TC122418	Q7YRQ8	Tissue factor pathway inhibitor 2	-0.42369	0.0245049	-0.433028	0.0234698	ns	ns
TC106633	P30122	Bile salt-activated lipase (Fragment)	-1.65715	0.0245049	ns	ns	ns	ns
TC99287	P49919	Cyclin-dependent kinase inhibitor 1C	0.807202	0.0245049	ns	ns	ns	ns
CUST_15695_PI425536763	Q803A7	selenium transferase	-0.499249	0.0245862	ns	ns	ns	ns
CUST_12580_PI425536763	Q95L11	Potassium voltage-gated channel subfamily B member 2	-0.41908	0.0245885	ns	ns	ns	ns
CUST_9145_PI425536763	Q68FF0	Uncharacterized protein KIAA1841	-0.402835	0.0246529	ns	ns	ns	ns
CUST_26347_PI425536763	Q8CH84	ELAV-like protein 2	0.463516	0.024654	ns	ns	ns	ns
TC104719	O75879	amidotransferase subunit B, mitochondrial	-0.452479	0.0247265	ns	ns	ns	ns
CUST_9631_PI425536763	O55173	3-phosphoinositide-dependent protein kinase 1	-0.38253	0.0247468	ns	ns	ns	ns
TC103494			0.516852	0.0247515	ns	ns	ns	ns
TC102738		Salmo salar Calcyphosin-like protein (capsl), mRNA	0.963299	0.0247646	1.00908	0.0197625	ns	ns
TC100619	Q7Z4H8	KDEL motif-containing protein 2	-0.350994	0.024833	ns	ns	0.391071	0.0441059
TC102887			-0.399631	0.0250335	ns	ns	ns	ns
TC109205	Q8CIF6	SID1 transmembrane family member 2	-0.435256	0.0250991	ns	ns	ns	ns
TC116125	P79149	Pinin	-0.401585	0.0251276	ns	ns	ns	ns
CUST_4673_PI425536763	Q90935	Neuroserpin	-0.352219	0.0251671	-0.435942	0.00459747	ns	ns
TC121462		PREDICTED: Danio rerio phospholipase D2 (pld2), mRNA	-0.411036	0.0252174	-0.419077	0.024532	ns	ns
TC126736	Q5ZMG5	Active regulator of SIRT1	0.424712	0.0252184	ns	ns	ns	ns
TC105587	Q5JWR5	Protein dopey-1	-0.42726	0.025256	ns	ns	ns	ns
CUST_8809_PI425536763	P02588	Troponin C, skeletal muscle	0.518317	0.025256	ns	ns	ns	ns
TC98843	O18806	Coagulation factor VIII	0.367371	0.0252567	ns	ns	ns	ns
TC123254		Salmo salar CG057 protein (cg057), mRNA	-0.384675	0.0252666	-0.486356	0.00372353	ns	ns
TC112872		Salmo salar YD008 protein (yd008), mRNA	-0.565123	0.0252932	ns	ns	ns	ns
TC100083	Q6P9Z1	SWI/SNF-related matrix-associated actin-dependent regulator of chromatin subfamily D member 3	0.360391	0.0253077	ns	ns	ns	ns
TC117239	Q7YQL5	Oligophrenin-1	0.534506	0.0253125	ns	ns	ns	ns
TC101402	O08839	Myc box-dependent-interacting protein 1	0.420662	0.025318	ns	ns	ns	ns
TC101293			-0.432263	0.0254645	ns	ns	ns	ns
TC119842	P58195	Phospholipid scramblase 1	-0.383862	0.0255031	ns	ns	ns	ns
TC103503	Q5SSI6	U3 small nucleolar RNA-associated protein 18 homolog	0.424687	0.0255031	ns	ns	ns	ns
TC109867			-0.461599	0.0256157	-0.529656	0.00948258	ns	ns
TC111393	Q9HAV0	Guanine nucleotide-binding protein subunit beta-4	-0.469681	0.0256157	ns	ns	ns	ns
CUST_23267_PI425536763	P17038	Zinc finger protein 43	0.424012	0.0256923	ns	ns	ns	ns
CUST_7430_PI425536763	Q86TL2	Transmembrane protein 110	-0.39219	0.0257401	-0.374375	0.0391299	ns	ns
TC121555	B5X3B2	Adipocyte plasma membrane-associated protein	0.425227	0.0257613	ns	ns	ns	ns
CUST_6501_PI425536763	O60462	Neuropilin-2	-0.398788	0.0257677	-0.439676	0.0135207	ns	ns
CUST_22431_PI425536763	P21793	Decorin	-0.426923	0.0257677	-0.40018	0.0440938	ns	ns
TC99533	Q5XIH9	4-hydroxyphenylpyruvate dioxygenase-like protein	-0.398381	0.0257677	ns	ns	ns	ns
TC129827			-0.384639	0.0257902	ns	ns	ns	ns
CUST_5609_PI425536763	P23735	Ig mu chain C region membrane-bound form	-0.544863	0.0258691	ns	ns	ns	ns
TC121812	Q8C6K9	Collagen alpha-6(VI) chain	-0.563767	0.0259739	ns	ns	ns	ns
CUST_15985_PI425536763	Q95WA4	Spore wall protein 2	0.613161	0.0260575	0.628825	0.0242921	ns	ns
CUST_15641_PI425536763	Q8K1N2	Pleckstrin homology-like domain family B member 2	-0.432263	0.0260575	ns	ns	ns	ns
TC121351	Q7T293	UPF0667 protein C1orf55 homolog	0.283852	0.0260575	ns	ns	ns	ns
TC96702		PREDICTED: Danio rerio hypothetical LOC100151188 (LOC100151188), mRNA	-0.307489	0.0260756	-0.470335	0.00041968	ns	ns
CUST_26355_PI425536763	Q5RCY9	Secretory carrier-associated membrane protein 4	-0.379127	0.0261409	ns	ns	ns	ns
TC121207	Q9GKN8	Prolargin	-0.445523	0.0261475	ns	ns	ns	ns
TC105171	Q66S62	Mannose-binding protein C	-0.735871	0.0261766	-0.689226	0.0448785	ns	ns
CUST_27806_PI425536763	Q91XW8	Peptidyl-prolyl cis-trans isomerase FKBP6	-0.516674	0.026186	ns	ns	ns	ns
TC110964	Q52MA5	Smith-Magenis syndrome chromosomal region candidate gene 7 protein-like	0.573089	0.0262093	ns	ns	ns	ns
TC102124	Q4VAE3	Transmembrane protein 65	0.417468	0.0262093	ns	ns	ns	ns
TC113210		cytokine receptor family member b6 [Danio rerio]	-0.357558	0.0262119	-0.367416	0.0241273	ns	ns
CUST_23332_PI425536763	P82928	28S ribosomal protein S28, mitochondrial	0.450387	0.0262161	ns	ns	ns	ns
TC110157	P48096	Prolactin	-0.676716	0.0262161	ns	ns	ns	ns
CUST_17376_PI425536763	Q9UJU3	Zinc finger protein 112 homolog	0.460322	0.0262256	ns	ns	ns	ns
TC103797		Salmo salar 4F2 cell-surface antigen heavy chain (4f2), mRNA	0.567222	0.026292	ns	ns	ns	ns
TC129255	P08037	Beta-1,4-galactosyltransferase 1	0.497083	0.0262935	ns	ns	ns	ns
TC98309	Q9IA96	Secreted frizzled-related protein 2	-0.323049	0.0263663	ns	ns	ns	ns
CUST_194_PI425708691			-0.490041	0.0263663	ns	ns	ns	ns
CUST_12557_PI425536763	P28347	Transcriptional enhancer factor TEF-1	-0.453811	0.0263806	ns	ns	ns	ns
TC130596	P04354	Calbindin	-0.41485	0.0264271	-0.518666	0.004451	ns	ns
TC113939	Q7Z3U7	Protein MON2 homolog	0.308317	0.0264339	ns	ns	ns	ns
CUST_4561_PI425536763	Q8IWE2	Protein NOXP20	0.708227	0.0264339	ns	ns	ns	ns
TC96017			-0.345431	0.0264496	-0.366462	0.0191559	ns	ns
TC103237	Q91195	Cystatin	0.522891	0.0264534	ns	ns	ns	ns
TC102297		inhibitor H4 isoform 2 [Danio rerio]	0.469505	0.0264747	ns	ns	ns	ns
TC114901	Q5HYL7	Transmembrane protein 196	-0.578125	0.0264997	ns	ns	ns	ns
TC115152		Salmo salar Transcription initiation factor TFIID subunit 13 (taf13), mRNA	-0.361389	0.0264997	ns	ns	ns	ns
TC131634			-0.423221	0.0265059	-0.530035	0.00440784	ns	ns
CUST_12827_PI425536763	Q8K2H1	Periphilin-1	0.398801	0.0265059	ns	ns	ns	ns
TC129820	Q9JK00	Sodium channel subunit beta-3	0.712729	0.0265059	ns	ns	ns	ns
TC98942	Q9WTV6	Ubl carboxyl-terminal hydrolase 18	1.21931	0.0265066	ns	ns	ns	ns
CUST_15407_PI425536763	Q9YHZ5	Serine/threonine-protein kinase pim-1	0.575429	0.0265242	ns	ns	ns	ns
TC116476		Salmo salar Hormone-sensitive lipase (lips), mRNA	-0.466506	0.0265477	ns	ns	ns	ns
CUST_8298_PI425536763	Q95121	Pigment epithelium-derived factor	-0.404445	0.0267611	ns	ns	ns	ns
CUST_27950_PI425536763	Q8Q0F9	UPF0189 protein MM_0177	0.537517	0.0267638	0.609319	0.0111945	ns	ns
CUST_416_PI425536763	Q811U4	Mitofusin-1	0.470686	0.0267638	0.475469	0.0278315	ns	ns
TC114116			-0.751748	0.0267659	ns	ns	ns	ns
TC105188	Q8N6N7	Acyl-CoA-binding domain-containing protein 7	-0.433853	0.0267755	-0.444392	0.0251888	ns	ns
TC99647		predicted protein [Nematostella vectensis]	-0.331863	0.0268837	-0.413356	0.00474339	ns	ns
CUST_7279_PI425536763	Q5RBP8	Properdin	0.709323	0.0270995	ns	ns	ns	ns
CUST_14635_PI425536763	Q6NYK3	Sprouty-related, EVH1 domain-containing protein 2	0.380064	0.0270995	ns	ns	ns	ns
CUST_8010_PI425536763	P54812	Transitional endoplasmic reticulum ATPase homolog 2	0.518864	0.0270995	ns	ns	ns	ns
TC120142	Q95KJ2	tRNA (guanine-N(1)-)-methyltransferase	0.463495	0.0271022	ns	ns	ns	ns
TC99793	Q6DCE8	Low affinity cationic amino acid transporter 2	-0.512566	0.0271448	-0.53376	0.0226469	ns	ns
CUST_20030_PI425536763	Q8VD53	Alkaline ceramidase 2	0.391519	0.0271448	ns	ns	ns	ns
TC115676		Salmo salar Mps one binder kinase activator-like 1A (mol1a), mRNA	0.456317	0.0272909	0.659302	0.000918829	ns	ns
CUST_21194_PI425536763	O00330	Pyruvate dehydrogenase protein X component, mitochondrial	-0.386831	0.0273451	ns	ns	ns	ns
CUST_27489_PI425536763	Q9H4L4	Sentrin-specific protease 3	0.47681	0.0273451	ns	ns	ns	ns
TC109602		hypothetical protein LOC100142653 [Danio rerio]	0.375048	0.0273715	ns	ns	ns	ns
TC123040			0.381967	0.0273715	ns	ns	ns	ns
CUST_6648_PI425536763	P35546	Proto-oncogene tyrosine-protein kinase receptor Ret	-0.346612	0.0273836	-0.383247	0.0141515	ns	ns
TC101770	O75718	Cartilage-associated protein	-0.413097	0.0273836	ns	ns	ns	ns
CUST_15746_PI425536763	Q6Q7X9	Kelch-like protein 31	0.418522	0.0273836	ns	ns	ns	ns
TC118525	Q07257	Transforming growth factor beta-2	-0.41383	0.0273836	ns	ns	ns	ns
TC100841	P27465	Phosphatidylserine decarboxylase proenzyme	-0.751529	0.0273864	ns	ns	ns	ns
TC106408	Q92522	Histone H1x	-0.422225	0.0274017	ns	ns	ns	ns
TC120279	Q8TER5	Protein SOLO	-0.435772	0.0274017	ns	ns	ns	ns
TC126428			-0.510333	0.0274181	ns	ns	ns	ns
CUST_16608_PI425536763	Q6ZQ89	E3 ubiquitin-protein ligase MARCH6	-0.381097	0.027484	ns	ns	ns	ns
CUST_25346_PI425536763	Q8C552	Protein FAM78A	0.469066	0.0275543	ns	ns	ns	ns
CUST_18037_PI425536763	Q5R895	Dihydropyrimidine dehydrogenase [NADP+]	0.416244	0.0276447	ns	ns	ns	ns
TC128170	P36551	Coproporphyrinogen-III oxidase, mitochondrial	0.440495	0.0276525	ns	ns	ns	ns
TC115792	Q80UN9	tRNA dimethylallyltransferase, mitochondrial	0.51571	0.0276525	ns	ns	ns	ns
TC96355	A2BIG9	LSM domain-containing protein 1	-0.37033	0.0276716	-0.432271	0.00899256	ns	ns
TC105901	P11799	Myosin light chain kinase, smooth muscle	-0.417622	0.027701	-0.417126	0.0309793	ns	ns
CUST_13095_PI425536763	Q641X3	Beta-hexosaminidase subunit alpha	-0.638812	0.0277441	ns	ns	ns	ns
CUST_28044_PI425536763	Q8K1J6	tRNA-nucleotidyltransferase 1, mitochondrial	0.501248	0.0277441	ns	ns	ns	ns
TC105801	P97831	Twist-related protein 2	-0.461604	0.0277441	ns	ns	ns	ns
TC105568		Oncorhynchus mykiss VHSV-induced protein-9 (lgals9), mRNA	0.70506	0.0277441	ns	ns	ns	ns
TC111204			-0.464907	0.0277867	-0.504358	0.0168941	ns	ns
TC100318	Q9P6J4	Uncharacterized protein C1683.06c	0.38139	0.0277867	ns	ns	ns	ns
TC100583		PREDICTED: hypothetical protein isoform 2 [Danio rerio]	0.68771	0.0278512	0.686035	0.0314445	ns	ns
CUST_1868_PI425536763	Q864Z2	Regulator of G-protein signaling 5	-0.404595	0.027935	-0.525817	0.00324646	ns	ns
TC107807			0.364293	0.0279627	ns	ns	ns	ns
CUST_20026_PI425536763	Q9WVK8	Cholesterol 24-hydroxylase	-0.974269	0.028015	ns	ns	ns	ns
TC126733	P08317	Interleukin-8	-0.503955	0.028015	ns	ns	ns	ns
CUST_5462_PI425536763	P56134	ATP synthase subunit f, mitochondrial	-0.319855	0.0280297	ns	ns	ns	ns
TC121344	P50532	Structural maintenance of chromosomes protein 4	-0.361888	0.0280316	ns	ns	ns	ns
TC129471			0.364245	0.0280316	ns	ns	ns	ns
CUST_5778_PI425536763	P35560	ATP-sensitive inward rectifier potassium channel 1	-0.412461	0.0280387	ns	ns	ns	ns
TC100789	Q32LQ4	Betaine--homocysteine S-methyltransferase 1	0.72297	0.0281138	0.889199	0.00567606	ns	ns
TC117113			0.520221	0.028123	ns	ns	ns	ns
TC125129			-0.641191	0.0281292	-0.717722	0.0132619	ns	ns
TC119585	Q9H8E8	Cysteine-rich protein 2-binding protein	-0.42241	0.0281292	ns	ns	ns	ns
CUST_5275_PI425536763	Q6DG19	Major facilitator superfamily domain-containing protein 5	-0.301799	0.0283104	-0.30094	0.0320991	ns	ns
TC110144	Q6F3J0	Nuclear factor NF-kappa-B p105 subunit	0.415627	0.0283269	ns	ns	ns	ns
CUST_14369_PI425536763	Q1LVV0	Protein FAM83H	0.439628	0.0283269	ns	ns	ns	ns
TC98712	P49961	Ectonucleoside triphosphate diphosphohydrolase 1	-0.43515	0.0284481	ns	ns	ns	ns
TC124138		Salmo salar Stress 70 protein chaperone microsome-associated 60 kDa protein (stch), mRNA	0.331671	0.0284481	ns	ns	ns	ns
CUST_12627_PI425536763	Q868Z9	Papilin	-0.503501	0.0285349	-0.49637	0.0350319	ns	ns
CUST_25075_PI425536763	O42364	Apolipoprotein Eb	-0.62954	0.0286281	ns	ns	ns	ns
TC109662			0.841639	0.0286281	ns	ns	ns	ns
TC101204	Q9BXR6	Complement factor H-related protein 5	-0.867173	0.0287147	ns	ns	ns	ns
TC103069	Q9CXW2	28S ribosomal protein S22, mitochondrial	-0.34936	0.0287459	ns	ns	ns	ns
CUST_20246_PI425536763	Q5NDE4	Uncharacterized glycosyltransferase AGO61	0.41117	0.0287459	ns	ns	ns	ns
CUST_22059_PI425536763	P31939	Bifunctional purine biosynthesis protein PURH	-0.722937	0.0287879	ns	ns	ns	ns
TC109773	Q5K651	Sterile alpha motif domain-containing protein 9	1.06397	0.0288336	ns	ns	ns	ns
TC125674			-0.370643	0.0288793	ns	ns	ns	ns
CUST_12041_PI425536763	Q8QG78	Nuclear receptor corepressor 1	0.382877	0.0290087	0.422246	0.0154105	ns	ns
TC131687	Q5RID7	Sorting nexin-17	0.330531	0.0290087	ns	ns	ns	ns
TC99386	Q8WXI2	Connector enhancer of kinase suppressor of ras 2	-0.298802	0.0291586	ns	ns	ns	ns
TC125277			0.504404	0.0291586	ns	ns	ns	ns
TC94908			-0.469699	0.0291586	ns	ns	ns	ns
TC130305		Bos taurus regulating synaptic membrane exocytosis 2 (RIMS2), mRNA	0.474754	0.0291601	ns	ns	ns	ns
TC120359			-0.450649	0.0292368	-0.51136	0.0123129	ns	ns
TC118892	Q70KH2	Glucosylceramidase	-0.445885	0.0292368	ns	ns	ns	ns
TC103384	Q95SX7	Probable RNA-directed DNA polymerase from transposon BS	-0.366852	0.0292427	-0.391952	0.0202023	ns	ns
CUST_11307_PI425536763	Q63616	Vacuolar protein sorting-associated protein 33B	0.433424	0.0292427	0.425487	0.0366899	ns	ns
TC113595	Q8VE08	F-box only protein 33	-0.32008	0.0292476	ns	ns	ns	ns
TC127722	Q687X5	Metalloreductase STEAP4	0.39609	0.0292943	ns	ns	ns	ns
TC122452	Q8JJ04	Fatty acid-binding protein, liver-type	-0.910425	0.0293354	-0.932385	0.0277116	ns	ns
CUST_17551_PI425536763	Q7ZXY0	Inositol-3-phosphate synthase 1-A	-0.513566	0.0293354	-0.501489	0.0381444	ns	ns
TC117149		Salmo salar B-cell CLL/lymphoma 7 protein family member B (bcl7b), mRNA	-0.323579	0.0293518	ns	ns	ns	ns
TC106452			0.372272	0.0293814	ns	ns	ns	ns
CUST_27199_PI425536763	Q8WXS5	Voltage-dependent calcium channel gamma-8 subunit	0.513738	0.0294171	ns	ns	ns	ns
TC114205	Q9CR62	Mitochondrial 2-oxoglutarate/malate carrier protein	-0.586884	0.0294542	ns	ns	ns	ns
TC126510	O60449	Lymphocyte antigen 75	0.624662	0.0294782	0.718008	0.011186	ns	ns
CUST_3348_PI425536763	Q9NQ38	Serine protease inhibitor Kazal-type 5	-0.441205	0.0295686	-0.519257	0.009092	ns	ns
CUST_331_PI425536763	Q0V9J0	Transmembrane protein 69	0.449061	0.0295749	0.425722	0.046585	ns	ns
TC111033	Q4QRD7	Protein FAM110B	0.339056	0.0296131	0.343257	0.0301224	ns	ns
CUST_3555_PI425536763	Q7ZVP1	Protein Jade-3	0.518268	0.0296131	ns	ns	ns	ns
CUST_18814_PI425536763	O08663	Methionine aminopeptidase 2	0.428216	0.029619	ns	ns	ns	ns
TC115023			0.378358	0.0296699	ns	ns	ns	ns
TC132184	P70194	C-type lectin domain family 4 member F	0.406951	0.0298982	ns	ns	ns	ns
TC101001	Q66S13	Natterin-4	-1.02621	0.0298982	ns	ns	ns	ns
CUST_15616_PI425536763	P53671	LIM domain kinase 2	0.442633	0.0298997	0.461458	0.0248658	ns	ns
CUST_28593_PI425536763	Q9M1G9	Extensin-2	-0.481761	0.0298997	ns	ns	ns	ns
CUST_12179_PI425536763	Q9R1K6	Probable G-protein coupled receptor 34	0.337221	0.0298997	ns	ns	ns	ns
TC105146			-0.382412	0.0300219	-0.506603	0.00293916	ns	ns
TC95981	Q04202	Transposable element Tcb2 transposase	-0.541035	0.0300219	ns	ns	ns	ns
TC107901		Salmo salar 1-phosphatidylinositol-4,5-bisphosphate phosphodiesterase beta-3 (plcb3), mRNA	0.310558	0.0301499	0.320015	0.0271821	ns	ns
CUST_21219_PI425536763	O88761	26S proteasome non-ATPase regulatory subunit 1	0.398548	0.0301813	ns	ns	ns	ns
TC126484			-0.372511	0.0301813	ns	ns	ns	ns
CUST_14325_PI425536763	Q9JKS4	LIM domain-binding protein 3	0.499793	0.0302084	ns	ns	ns	ns
CUST_4156_PI425536763	Q9UQP3	Tenascin-N	-0.435626	0.0302084	ns	ns	ns	ns
CUST_17861_PI425536763	Q5ZL74	Vesicle-associated membrane protein 7	0.465757	0.0302123	ns	ns	ns	ns
CUST_3289_PI425536763	Q3ZCL3	N-myc-interactor	-1.08693	0.030213	ns	ns	ns	ns
TC95356	P25489	Sodium/potassium-transporting ATPase subunit alpha-1	-0.546359	0.030213	ns	ns	ns	ns
TC130909	Q9NUS5	Uncharacterized protein C20orf29	0.600551	0.0302201	0.577726	0.0432663	ns	ns
CUST_150_PI425536763	Q764M5	Signal transducer and activator of transcription 1	0.560766	0.0302201	ns	ns	ns	ns
TC100435			0.409516	0.0302201	ns	ns	ns	ns
TC116428			-0.295507	0.0302543	ns	ns	ns	ns
TC125376	P24722	Creatine kinase, testis isozyme	-0.454199	0.0302657	-0.487337	0.02037	ns	ns
TC113444	Q7LZT1	Protein S100-A1	0.434301	0.0303236	0.549607	0.00481078	ns	ns
CUST_4089_PI425536763	Q9Y5P4	Collagen type IV alpha-3-binding protein	-0.594586	0.0303731	ns	ns	ns	ns
CUST_13778_PI425536763	Q865V6	Macrophage-capping protein	0.482836	0.0303731	ns	ns	ns	ns
CUST_14102_PI425536763	P13413	Troponin I, slow skeletal muscle	-0.493915	0.0303731	ns	ns	ns	ns
CUST_9566_PI425536763	Q6NU40	Chromosome transmission fidelity protein 18 homolog	0.533374	0.0304047	0.504115	0.0486299	ns	ns
TC131287	P60901	Proteasome subunit alpha type-6	0.419034	0.0304507	ns	ns	ns	ns
CUST_16509_PI425536763	Q16832	Discoidin domain-containing receptor 2	-0.45248	0.0304625	ns	ns	ns	ns
CUST_16710_PI425536763	P04404	Chromogranin-A (Fragment)	-0.553752	0.0304953	ns	ns	ns	ns
CUST_27813_PI425536763	P42676	Neurolysin, mitochondrial	-0.415767	0.0305827	-0.402853	0.0418332	ns	ns
CUST_14249_PI425536763	A0ZSK4	Neoverrucotoxin subunit beta	0.486213	0.0305943	ns	ns	ns	ns
TC97416	A3KCL7	D-aspartate oxidase	-0.361319	0.0306433	ns	ns	ns	ns
TC104197	O55096	Dipeptidyl peptidase 3	0.378643	0.0306433	ns	ns	ns	ns
TC129314			0.394738	0.0306433	ns	ns	ns	ns
TC94757	P49060	Lipoprotein lipase	0.326948	0.0306657	ns	ns	ns	ns
CUST_16841_PI425536763	P70336	Rho-associated protein kinase 2	-0.642237	0.030735	ns	ns	ns	ns
CUST_18519_PI425536763	O54874	Serine/threonine-protein kinase MRCK alpha	-0.342922	0.0307891	ns	ns	ns	ns
TC128217		Salmo salar Syndecan-2-A (sdc2a), mRNA	-0.46102	0.030925	-0.473911	0.0283647	ns	ns
CUST_13802_PI425536763	Q9DB05	Alpha-soluble NSF attachment protein	-0.338065	0.0310162	ns	ns	ns	ns
TC111929	P08110	Endoplasmin	0.476838	0.0310854	ns	ns	ns	ns
TC127866	Q8NHV1	GTPase IMAP family member 7	0.70001	0.0310966	ns	ns	ns	ns
CUST_10000_PI425536763	Q0VG49	Uncharacterized protein C15orf61 homolog	0.452022	0.0311253	ns	ns	ns	ns
CUST_10750_PI425536763	Q3V3I2	subunit alpha-3	-0.474237	0.0312208	-0.528977	0.0153469	ns	ns
TC117318	Q5XIH9	4-hydroxyphenylpyruvate dioxygenase-like protein	-0.363245	0.0312837	ns	ns	ns	ns
CUST_12330_PI425536763	Q61686	Chromobox protein homolog 5	0.344391	0.0313814	ns	ns	ns	ns
CUST_27327_PI425536763	P57054	Phosphatidylinositol N-acetylglucosaminyltransferase subunit P	-0.366282	0.0314848	ns	ns	ns	ns
TC125257			-0.333378	0.0315705	ns	ns	ns	ns
TC96245	Q9D115	Zinc finger protein 706	0.317435	0.0316211	ns	ns	ns	ns
TC122812	Q8HYP5	C-C motif chemokine 21	0.98314	0.0317168	ns	ns	ns	ns
TC104010	O93343	GSK-3-binding protein	0.494711	0.0318729	0.530081	0.0216931	ns	ns
TC103924	Q02373	NADH dehydrogenase [ubiquinone] 1 beta subcomplex subunit 10	-0.393183	0.0318906	ns	ns	ns	ns
TC96858	Q9BYF1	Angiotensin-converting enzyme 2	-1.23291	0.0318963	ns	ns	ns	ns
TC123938			0.504389	0.0319231	ns	ns	ns	ns
CUST_10351_PI425536763	P10076	Zinc finger protein 26	0.322006	0.0321473	ns	ns	ns	ns
TC99787	Q07936	Annexin A2	-0.730157	0.0322698	ns	ns	ns	ns
CUST_23144_PI425536763	Q6AXM8	Serum paraoxonase/arylesterase 2	-0.550841	0.0322813	-0.687218	0.00592624	ns	ns
CUST_14384_PI425536763	O95219	Sorting nexin-4	-0.337059	0.0323611	ns	ns	ns	ns
TC118388	Q62266	Cornifin-A	-0.490055	0.0324324	ns	ns	ns	ns
TC109194	Q7ZWJ3	Oligosaccharyltransferase complex subunit ostc	-0.431445	0.0324646	ns	ns	ns	ns
TC104169			0.374672	0.0325079	ns	ns	ns	ns
TC117793		Oncorhynchus mykiss Na/K ATPase alpha subunit isoform 2 (LOC100136182), mRNA	0.581013	0.0325278	ns	ns	ns	ns
TC118994		Salmo salar Eukaryotic translation initiation factor 2C 3 (i2c3), mRNA	-0.462102	0.0325408	-0.456948	0.0385725	ns	ns
TC115845		Salmo salar ZK1236.4 (yo84), mRNA	-0.387312	0.0325409	-0.405575	0.0261633	ns	ns
TC100388	P29279	Connective tissue growth factor	-0.729008	0.0325687	ns	ns	ns	ns
TC113848	Q6AXM1	Carbohydrate sulfotransferase 10	-0.36757	0.0325764	ns	ns	ns	ns
CUST_14031_PI425536763	P02645	Troponin I, slow skeletal muscle	0.524132	0.0326303	0.642155	0.00718077	ns	ns
TC124682		Oncorhynchus mykiss osteopontin-like protein (LOC100135895), mRNA	-0.560752	0.0326303	-0.650577	0.0116618	ns	ns
TC100727			-0.375648	0.0326303	ns	ns	ns	ns
CUST_13975_PI425536763	Q9Y3M2	Protein chibby homolog 1	-0.428132	0.0326394	ns	ns	ns	ns
CUST_6757_PI425536763	Q9C0C9	Ubiquitin-conjugating enzyme E2 O	-0.534734	0.0326394	ns	ns	ns	ns
CUST_7690_PI425536763	Q6DGZ0	Coiled-coil domain-containing protein 75	0.391552	0.0326907	ns	ns	ns	ns
CUST_6821_PI425536763	Q3UR78	Uncharacterized protein C4orf48 homolog	-0.418177	0.0326909	-0.540599	0.00431872	ns	ns
CUST_17802_PI425536763	Q2KIL5	Protein disulfide-isomerase A5	-0.343598	0.0326958	-0.424105	0.00673419	ns	ns
CUST_9375_PI425536763	Q0VBU9	Phosphatidate phosphatase PPAPDC1A	-0.550639	0.0326958	ns	ns	ns	ns
CUST_10714_PI425536763	Q08BR4	Histone-lysine N-methyltransferase SETDB1-B	-0.385177	0.0327351	-0.39671	0.0296011	ns	ns
TC106199			-0.598908	0.0327351	ns	ns	ns	ns
CUST_4604_PI425536763	Q15413	Ryanodine receptor 3	0.610843	0.0327432	ns	ns	ns	ns
TC101478		Danio rerio heat shock protein 90, beta (grp94), member 1 (hsp90b1), mRNA	0.400095	0.0327542	ns	ns	ns	ns
CUST_4627_PI425536763	Q98967	Cystatin	0.497071	0.0327785	ns	ns	ns	ns
TC98622	P09417	Dihydropteridine reductase	-0.452678	0.0329288	ns	ns	ns	ns
TC105455	B8JMH0	Putative transferase C1orf69 homolog, mitochondrial	0.35382	0.0329288	ns	ns	ns	ns
TC96263	P04186	Complement factor B	0.796703	0.0330047	ns	ns	ns	ns
TC94833	Q7SIG3	Elastase-1	-2.83534	0.0330135	ns	ns	ns	ns
CUST_22435_PI425536763	Q8WNQ7	N-acetylgalactosamine-6-sulfatase	-0.334774	0.0330164	ns	ns	ns	ns
TC121224		Salmo salar Uridine 5-monophosphate synthase (pyr5), mRNA	-0.669894	0.0330164	ns	ns	ns	ns
TC110675			-0.332735	0.03303	-0.493202	0.000943312	ns	ns
TC117406			0.747461	0.03303	0.770139	0.0297689	ns	ns
TC129248	Q98879	Homeobox protein Dlx4a	-0.382533	0.03303	ns	ns	ns	ns
CUST_2164_PI425536763	O75121	Microfibrillar-associated protein 3-like	0.436207	0.0331643	ns	ns	ns	ns
TC119359			-0.423264	0.0331643	ns	ns	ns	ns
TC99898	Q925K9	Testis-specific serine/threonine-protein kinase 6	-0.409021	0.033173	ns	ns	ns	ns
CUST_13092_PI425536763	Q8MJC8	Cytidine monophosphate-N-acetylneuraminic acid hydroxylase (Fragment)	0.711412	0.0331778	ns	ns	ns	ns
CUST_14118_PI425536763	P54646	5'-AMP-activated protein kinase catalytic subunit alpha-2	-0.338223	0.0331841	ns	ns	ns	ns
TC106935	Q9I9N6	Apoptosis-associated speck-like protein containing a CARD	0.49032	0.0332905	ns	ns	ns	ns
TC119870	Q8IW00	Uncharacterized Ig-like domain-containing protein C10orf72	0.336034	0.0332912	ns	ns	ns	ns
TC122809		Salmo salar Activin receptor type-1B (acv1b), mRNA	0.341793	0.0332954	ns	ns	ns	ns
TC117627	P80747	Integrin beta-5	-0.313134	0.0333059	ns	ns	ns	ns
TC120336	Q5E9W5	Galactose-3-O-sulfotransferase 4	0.540212	0.033314	ns	ns	ns	ns
TC98501	O57607	Keratin, type I cytoskeletal 18	-0.44527	0.0333283	ns	ns	ns	ns
TC118448	P49947	Ferritin, middle subunit	-0.396098	0.0334639	ns	ns	ns	ns
TC127852	Q99MK2	Histone acetyltransferase KAT5	-0.332988	0.0334936	ns	ns	ns	ns
CUST_7687_PI425536763	Q92995	Ubiquitin carboxyl-terminal hydrolase 13	-0.281045	0.033588	-0.311025	0.0179263	ns	ns
TC95755	P40241	CD9 antigen	0.874329	0.033657	0.99603	0.0141448	ns	ns
TC117350			-0.482394	0.0336795	ns	ns	ns	ns
TC101464	P57727	Transmembrane protease serine 3	-0.428765	0.0337325	ns	ns	ns	ns
TC121264	P98093	Complement C3 (Fragment)	-0.371317	0.0337384	ns	ns	ns	ns
TC95508	P27918	Properdin	0.541319	0.0338511	ns	ns	ns	ns
CUST_19316_PI425536763	A6NC05	Glutaredoxin-like protein YDR286C homolog	0.438826	0.0339032	ns	ns	ns	ns
TC132167		Oncorhynchus mykiss vitellogenin receptor (LOC100136065), mRNA	0.511799	0.0339586	ns	ns	ns	ns
TC119854			0.288939	0.0339766	ns	ns	ns	ns
CUST_4576_PI425536763	Q8BNW9	Kelch repeat and BTB domain-containing protein 11	-0.340834	0.0341284	ns	ns	ns	ns
TC114644	Q9H477	Ribokinase	0.425204	0.0341284	ns	ns	ns	ns
CUST_21183_PI425536763		Salmo salar prolactin-releasing peptide C-RFamide precursor (crfa), mRNA	-0.758301	0.0342571	ns	ns	ns	ns
CUST_2675_PI425536763	P13789	Troponin T, cardiac muscle	0.536683	0.0342968	0.630769	0.0111454	ns	ns
TC99221	P49947	Ferritin, middle subunit	0.443656	0.0343181	0.425877	0.0491303	ns	ns
TC121621	Q5NCC9	Tripartite motif-containing protein 58	-0.592465	0.0345487	ns	ns	ns	ns
CUST_3290_PI425536763	P15337	Cyclic AMP-responsive element-binding protein 1	-0.388496	0.0345672	ns	ns	ns	ns
TC130101			-0.416993	0.0345672	ns	ns	ns	ns
TC103740	A4QNX2	Hepatocellular carcinoma down-regulated mitochondrial carrier homolog B	-0.390872	0.0345689	ns	ns	ns	ns
CUST_12964_PI425536763	Q810K3	Sphingosine-1-phosphate phosphatase 2	0.51256	0.0346172	ns	ns	ns	ns
CUST_7355_PI425536763	Q9DCQ3	Vesicle transport protein GOT1A	-0.872197	0.0346262	-0.852239	0.0442662	ns	ns
CUST_22265_PI425536763	Q96Q15	Serine/threonine-protein kinase SMG1	-0.438256	0.0346476	ns	ns	ns	ns
CUST_6381_PI425536763	Q3ZC08	Annexin A9	-0.557667	0.0347246	-0.587119	0.0269567	ns	ns
CUST_7619_PI425536763	Q2KJ34	HMG box-containing protein 1	-0.445212	0.0347246	ns	ns	ns	ns
CUST_8699_PI425536763	P79772	Forkhead box protein D3	-0.396375	0.0348319	-0.478225	0.00898002	ns	ns
TC129726	P31651	Sodium- and chloride-dependent betaine transporter	-0.552146	0.0348319	-0.59406	0.0232241	ns	ns
TC99635	Q08378	Golgin subfamily A member 3	-0.30814	0.0348319	ns	ns	ns	ns
TC114885	P70700	DNA-directed RNA polymerase I subunit RPA2	0.58038	0.0348346	ns	ns	ns	ns
TC96188			-0.389534	0.0348346	ns	ns	ns	ns
CUST_14850_PI425536763	Q28FL7	Transmembrane protein 167A	0.436134	0.034971	ns	ns	ns	ns
CUST_8579_PI425536763	Q07460	Eukaryotic translation initiation factor 5A-2	0.328998	0.0350014	0.346079	0.0273797	ns	ns
CUST_15776_PI425536763	Q9JI48	Placenta-specific gene 8 protein	-1.04738	0.0350857	ns	ns	ns	ns
TC124171	Q9Z1R2	Large proline-rich protein BAT3	0.351305	0.0351072	ns	ns	ns	ns
CUST_1013_PI425536763	P27869	Glycoprotein 25L	-1.30275	0.0351291	ns	ns	ns	ns
CUST_25933_PI425536763	Q68FT5	Betaine--homocysteine S-methyltransferase 2	0.689795	0.0351799	0.89658	0.00454543	ns	ns
CUST_76_PI425536763	Q08388	Phosphatidylethanolamine N-methyltransferase	0.400266	0.0351799	ns	ns	ns	ns
TC109771	Q7T2B0	Choline transporter-like protein 4	0.351992	0.0352623	ns	ns	ns	ns
TC116923	Q90416	Retinoic acid receptor RXR-gamma-A	0.446118	0.0352623	ns	ns	ns	ns
TC98877	Q15937	Zinc finger protein 79	0.412487	0.0353073	ns	ns	ns	ns
TC101703	Q9NQ31	Proline-rich protein BCA3	-0.428708	0.035343	ns	ns	ns	ns
TC106203	P43091	5-aminolevulinate synthase, nonspecific, mitochondrial	-0.594339	0.035371	ns	ns	ns	ns
TC123996		Salmo salar FCH and double SH3 domains protein 2 (fcsd2), mRNA	-0.336629	0.0354569	ns	ns	ns	ns
TC100157		Salmo salar Heterogeneous nuclear ribonucleoprotein U-like protein 1 (hnrl1), mRNA	-0.409038	0.0355683	ns	ns	ns	ns
CUST_11097_PI425536763	P53668	LIM domain kinase 1	-0.341679	0.035621	ns	ns	ns	ns
CUST_20555_PI425536763	Q08E13	RING finger protein 10	-0.450118	0.0356248	ns	ns	ns	ns
CUST_2365_PI425536763	Q6AYK1	RNA-binding protein with serine-rich domain 1	0.400197	0.0356248	ns	ns	ns	ns
CUST_21898_PI425536763	Q5M8Z0	Betaine--homocysteine S-methyltransferase 1	0.58358	0.0356671	0.742774	0.00566686	ns	ns
CUST_15377_PI425536763	Q8BKV0	Testican-3	0.529106	0.0357735	ns	ns	ns	ns
TC97398	P15684	Aminopeptidase N	-1.04731	0.0357937	-1.12779	0.023784	ns	ns
TC128550			-0.342123	0.0358368	-0.377093	0.0199678	ns	ns
CUST_5931_PI425536763	Q2M2S8	Alkylated DNA repair protein alkB homolog 7	0.430909	0.035911	ns	ns	ns	ns
TC114987	Q8R081	Heterogeneous nuclear ribonucleoprotein L	-0.494149	0.035977	-0.714788	0.00146598	ns	ns
TC129984		Salmo salar Riboflavin-binding protein (rbp), mRNA	-0.791543	0.0359817	-1.04686	0.00394202	ns	ns
TC106962		Oncorhynchus mykiss heat shock protein 70a (hsp70a), mRNA	-0.474818	0.0359817	-0.476028	0.0389657	ns	ns
TC102432	O95342	Bile salt export pump	0.445142	0.0359817	ns	ns	ns	ns
CUST_23355_PI425536763	P02204	Myoglobin	0.457122	0.0360333	ns	ns	ns	ns
TC108469		Salmo salar Integrator complex subunit 4 (int4), mRNA	0.318247	0.0360333	ns	ns	ns	ns
TC121766	P00348	Hydroxyacyl-coenzyme A dehydrogenase, mitochondrial	0.36022	0.0360824	ns	ns	ns	ns
CUST_7087_PI425536763	Q5U2Z2	Protein ajuba	-0.38807	0.0361132	ns	ns	ns	ns
CUST_19027_PI425536763	A4FV97	Ribosomal L1 domain-containing protein 1	-0.540848	0.0361132	ns	ns	ns	ns
TC106244		PREDICTED: hypothetical protein [Danio rerio]	-0.342627	0.0361132	ns	ns	ns	ns
CUST_2194_PI425536763	Q8R1U2	Cell growth regulator with EF hand domain protein 1	-0.808863	0.0361181	ns	ns	ns	ns
TC130293	P42125	3,2-trans-enoyl-CoA isomerase, mitochondrial	-0.33491	0.0361331	ns	ns	0.383525	0.0340795
TC112401	Q9D6Z0	Alkylated DNA repair protein alkB homolog 7	0.331674	0.0361331	ns	ns	ns	ns
TC119228	Q96BD6	SPRY domain-containing SOCS box protein 1	-0.68292	0.0361563	ns	ns	ns	ns
TC117457	Q9D0C4	tRNA (guanine-N(1)-)-methyltransferase	0.449196	0.0362075	ns	ns	ns	ns
CUST_21212_PI425536763	Q2KIA9	Mitochondrial enolase superfamily member 1	-0.392806	0.0362271	ns	ns	ns	ns
TC99532	Q9Y2D2	UDP-N-acetylglucosamine transporter	-0.287969	0.0362446	ns	ns	ns	ns
TC97195			-0.301032	0.0362521	-0.325793	0.0233082	ns	ns
TC114743	Q10751	Angiotensin-converting enzyme (Fragment)	-1.06072	0.0364507	-1.08233	0.0352343	ns	ns
TC129559		Oncorhynchus mykiss Cornichon homolog 4 (cnih4), mRNA	-0.472429	0.0364507	ns	ns	ns	ns
TC131797		PREDICTED: Gallus gallus similar to homeodomain interacting protein kinase 3 (LOC421597), mRNA	0.434561	0.0364523	ns	ns	ns	ns
TC100343			-0.708069	0.0365855	-0.714718	0.0379915	ns	ns
TC101781	Q60692	Proteasome subunit beta type-6	0.421195	0.0365855	ns	ns	ns	ns
TC99209	Q9NY28	Probable polypeptide N-acetylgalactosaminyltransferase 8	0.400347	0.0365982	ns	ns	ns	ns
TC95927		Oncorhynchus mykiss interleukin-1 receptor antagonist (il-1ra), mRNA	0.826956	0.0366527	0.957318	0.0138095	ns	ns
CUST_17953_PI425536763	Q1W6H9	Protein FAM110C	-0.487607	0.0366527	ns	ns	ns	ns
TC106019	Q1JPB0	Leukocyte elastase inhibitor	-0.375692	0.0366807	ns	ns	ns	ns
TC130004			0.292325	0.0366807	ns	ns	ns	ns
CUST_559_PI425536763	Q66IV5	UPF0552 protein C15orf38 homolog	-0.381185	0.0367054	-0.535497	0.00216159	ns	ns
CUST_24357_PI425536763	Q9CWP8	DNA polymerase delta subunit 4	0.423283	0.0367385	ns	ns	ns	ns
TC113489	Q6XBT4	Upstream stimulatory factor 1	-0.372508	0.0367385	ns	ns	ns	ns
TC105033	O08623	Sequestosome-1	-0.715726	0.036853	ns	ns	ns	ns
CUST_14976_PI425536763	Q96LD4	Tripartite motif-containing protein 47	0.680696	0.0369278	0.831185	0.00876679	ns	ns
TC130974			-0.35141	0.0369278	ns	ns	ns	ns
CUST_25830_PI425536763	A0M8R7	Hepatocyte growth factor receptor	-0.48676	0.0370276	-0.535891	0.0208892	ns	ns
CUST_23776_PI425536763	Q96KG7	Multiple epidermal growth factor-like domains protein 10	-0.498891	0.0371619	ns	ns	ns	ns
TC117935			0.49767	0.0372038	ns	ns	ns	ns
CUST_214_PI425536763	P13413	Troponin I, slow skeletal muscle	-0.589388	0.0372281	ns	ns	ns	ns
TC116238			-0.447331	0.037231	ns	ns	ns	ns
TC100425	Q32LQ4	Betaine--homocysteine S-methyltransferase 1	0.576535	0.0372339	0.73029	0.00759251	ns	ns
CUST_25081_PI425536763	O87389	HTH-type transcriptional regulator glxA	-0.685148	0.0372339	ns	ns	ns	ns
TC104416	Q9JI33	Netrin-4	0.328726	0.0372339	ns	ns	ns	ns
CUST_7060_PI425536763	Q7T3E8	Protein FAM54B	0.518966	0.0372339	ns	ns	ns	ns
TC108075		Oncorhynchus mykiss Na/K ATPase alpha subunit isoform 2 (LOC100136182), mRNA	0.44424	0.0372339	ns	ns	ns	ns
CUST_19946_PI425536763	Q3UV71	Transmembrane and TPR repeat-containing protein 1	0.38942	0.0373359	ns	ns	ns	ns
CUST_9395_PI425536763	Q5RDX1	Zinc finger protein 585A	0.407728	0.0373359	ns	ns	ns	ns
TC122466		hypothetical protein LOC556372 [Danio rerio]	-0.643744	0.0374698	-0.650079	0.0387715	ns	ns
TC97636	Q4QRK0	Methionine aminopeptidase 1	0.350723	0.0374698	ns	ns	-0.426441	0.0209791
TC97298	Q90X49	Coiled-coil domain-containing protein 80	-0.393586	0.0374698	ns	ns	ns	ns
TC95437	Q91727	Cell division protein kinase 4	-0.400345	0.0374845	-0.417225	0.0313829	ns	ns
TC116924			-0.415145	0.0375057	-0.501767	0.00983507	ns	ns
CUST_5127_PI425536763	Q15063	Periostin	0.384417	0.0375057	ns	ns	ns	ns
TC94873	Q9Z2E9	Seipin	-0.374009	0.0375057	ns	ns	ns	ns
TC112667	P24043	Laminin subunit alpha-2	0.375746	0.0375275	ns	ns	ns	ns
CUST_18926_PI425536763	Q66L32	Mitochondrial import inner membrane translocase subunit Tim8 A	0.312686	0.0375406	ns	ns	ns	ns
TC115951	P32261	Antithrombin-III	0.551657	0.0376136	ns	ns	ns	ns
TC131411			0.339775	0.0378122	ns	ns	ns	ns
CUST_11695_PI425536763	Q3T168	Calcyclin-binding protein	-0.551558	0.0378123	ns	ns	ns	ns
CUST_4358_PI425536763	Q8WWT9	Solute carrier family 13 member 3	0.387099	0.0378123	ns	ns	ns	ns
CUST_2150_PI425536763	Q96AX1	Vacuolar protein sorting-associated protein 33A	-0.459595	0.0378123	ns	ns	ns	ns
TC118153			-0.818802	0.0378123	ns	ns	ns	ns
TC100271	Q6FIF0	AN1-type zinc finger protein 6	-0.35076	0.0378453	ns	ns	ns	ns
CUST_3436_PI425536763	Q64537	Calpain small subunit 1	0.522614	0.0378875	0.607937	0.013851	ns	ns
TC106454	Q5R6S2	GTP-binding protein Di-Ras2	-0.46658	0.0378875	ns	ns	ns	ns
CUST_11180_PI425536763	Q9YGC1	B-cell linker protein	-0.457364	0.0381222	-0.453407	0.044495	ns	ns
CUST_16571_PI425536763		PREDICTED: hypothetical protein [Danio rerio]	0.473068	0.0382482	ns	ns	ns	ns
CUST_21825_PI425536763	Q5ZI58	Uncharacterized protein KIAA1370 homolog	-0.513599	0.038268	ns	ns	ns	ns
TC129087	Q3T0X9	DNA polymerase delta subunit 4	-0.4428	0.0383036	ns	ns	ns	ns
TC119016		Salmo salar Tensin (tens), mRNA	-0.336483	0.0383226	ns	ns	ns	ns
CUST_16368_PI425536763	P53790	Sodium/glucose cotransporter 1	-0.955545	0.0383559	ns	ns	ns	ns
CUST_25668_PI425536763	O62702	Keratocan	-0.472903	0.0383877	ns	ns	ns	ns
CUST_20657_PI425536763	Q5R9I3	Phosphoinositide 3-kinase regulatory subunit 4	-0.402276	0.038499	ns	ns	ns	ns
TC117364		Salmo salar Polypyrimidine tract-binding protein 1 (ptbp1), mRNA	0.463671	0.038499	ns	ns	ns	ns
TC101310	P83053	Pancreatic alpha-amylase	-2.41946	0.0385616	ns	ns	ns	ns
TC124801	O88496	Vitamin K-dependent gamma-carboxylase	-0.450372	0.0385715	ns	ns	ns	ns
TC119930	Q8VC85	U6 snRNA-associated Sm-like protein LSm1	0.492954	0.0385788	ns	ns	ns	ns
TC96376	Q32PV0	PTB domain-containing engulfment adapter protein 1	-0.362393	0.0386045	ns	ns	ns	ns
TC105830		Oncorhynchus mykiss sex hormone-binding globulin (LOC100135850), mRNA	-0.667118	0.0386172	ns	ns	ns	ns
CUST_9592_PI425536763	Q8TEU8	WAP, kazal, immunoglobulin, kunitz and NTR domain-containing protein 2	-0.381426	0.0387058	-0.553955	0.00160657	ns	ns
TC102417			-0.429816	0.0387222	ns	ns	ns	ns
TC110053	P20693	Low affinity immunoglobulin epsilon Fc receptor	0.534242	0.0388192	ns	ns	ns	ns
TC114425		Salmo salar Proteolipid protein DM beta (dmb), mRNA	-0.46496	0.0388281	ns	ns	ns	ns
CUST_18101_PI425536763	Q6P036	Solute carrier family 25 member 33	-0.419077	0.038836	ns	ns	ns	ns
CUST_1437_PI425536763	Q58DL1	Arginase-2, mitochondrial	0.534362	0.0388524	ns	ns	ns	ns
TC132049			0.355616	0.0388524	ns	ns	ns	ns
CUST_10710_PI425536763	Q0D2A9	Ectoderm-neural cortex protein 2	-0.307097	0.0388843	ns	ns	ns	ns
CUST_17516_PI425536763	Q90XC2	Serine/threonine-protein kinase Nek8	0.362505	0.0389013	ns	ns	ns	ns
TC95400	B5XBP5	UPF0739 protein C1orf74 homolog	0.421509	0.0389013	ns	ns	ns	ns
CUST_27440_PI425536763	O35244	Peroxiredoxin-6	0.498488	0.0389422	0.59866	0.0109998	ns	ns
TC122071	P48820	E3 SUMO-protein ligase RanBP2 (Fragment)	-0.404862	0.0389422	ns	ns	ns	ns
CUST_14748_PI425536763	Q4V9F0	Diacylglycerol O-acyltransferase 2	0.336227	0.0389422	ns	ns	ns	ns
CUST_26411_PI425536763	Q498S8	Frizzled-8	-0.324199	0.0389422	ns	ns	ns	ns
TC113531	P35072	Transposable element Tcb1 transposase	-0.363289	0.0391066	-0.428585	0.0128261	ns	ns
CUST_23660_PI425536763	Q6NXD8	DENN domain-containing protein 5B	0.386783	0.039248	ns	ns	ns	ns
CUST_1431_PI425536763	Q8N3X1	Formin-binding protein 4	-0.394678	0.039254	-0.419534	0.0288226	ns	ns
CUST_9034_PI425536763	O54890	Integrin beta-3	-0.424617	0.039254	ns	ns	ns	ns
CUST_3789_PI425536763	Q64487	Receptor-type tyrosine-protein phosphatase delta	-0.416965	0.0392585	-0.429426	0.0358522	ns	ns
TC109974	Q2T9Z0	E3 ubiquitin-protein ligase TRIM17	0.543422	0.0393004	0.757081	0.00264755	ns	ns
TC95790	O60930	Ribonuclease H1	0.299817	0.0393134	ns	ns	ns	ns
CUST_6639_PI425536763	Q1KKU7	Homeobox protein Hox-C5a	0.340386	0.0393716	ns	ns	ns	ns
TC100145		Salmo salar Ras-related protein Rab-31 (rab31), mRNA	-0.428672	0.039457	-0.549229	0.00616986	ns	ns
CUST_18871_PI425536763	P63155	Crooked neck-like protein 1	0.42068	0.0395348	ns	ns	ns	ns
CUST_20955_PI425536763	Q5R5F8	Pantothenate kinase 4	0.368255	0.0395617	0.365002	0.0463024	ns	ns
TC100438	Q96FX7	tRNA (adenine-N(1)-)-methyltransferase catalytic subunit TRMT61A	-0.303735	0.039777	ns	ns	ns	ns
CUST_11264_PI425536763	Q5XI06	Probable histone acetyltransferase MYST1	-0.355894	0.0398245	ns	ns	ns	ns
TC124474	P68247	Troponin I, fast skeletal muscle	0.545013	0.0398315	ns	ns	ns	ns
TC127330			-0.54667	0.0398798	ns	ns	ns	ns
TC119620	P70083	Sarcoplasmic/endoplasmic reticulum calcium ATPase 1	0.641899	0.0400154	ns	ns	ns	ns
TC105209	P15085	Carboxypeptidase A1	-2.70802	0.0401915	ns	ns	ns	ns
TC118081			-0.432758	0.040206	-0.631788	0.00161223	ns	ns
TC103316	Q7ZTS4	Keratin, type I cytoskeletal 18	-1.04372	0.040206	ns	ns	ns	ns
CUST_4933_PI425536763	P11680	Properdin	0.413441	0.0402551	ns	ns	ns	ns
CUST_7679_PI425536763	P15143	POU domain, class 2, transcription factor 1	0.360328	0.04027	ns	ns	ns	ns
CUST_2029_PI425536763	Q9W689	Ataxin-3	-0.347232	0.0402737	ns	ns	ns	ns
TC130196		Danio rerio notch-regulated ankyrin repeat protein a (nrarpa), mRNA	0.363711	0.0402737	ns	ns	ns	ns
CUST_95_PI425708691			0.541738	0.0402737	ns	ns	ns	ns
TC112806	Q6TGZ5	4-hydroxyphenylpyruvate dioxygenase	-0.516342	0.0403718	ns	ns	ns	ns
CUST_6598_PI425536763	Q08DE6	Aquaporin-3	0.377719	0.0403718	ns	ns	ns	ns
TC121891	Q91VH2	Sorting nexin-9	-0.402584	0.0403769	ns	ns	ns	ns
CUST_5126_PI425536763	Q5ZML4	Cysteine and histidine-rich domain-containing protein 1	-0.431484	0.0404077	-0.514137	0.0122821	ns	ns
TC130316	Q9Y240	C-type lectin domain family 11 member A	-0.428713	0.0404077	-0.444047	0.0354526	ns	ns
CUST_17363_PI425536763	Q5EAC2	Glutathione synthetase	-0.402195	0.0404077	ns	ns	ns	ns
CUST_1532_PI425536763	Q86X19	Transmembrane protein 17	-0.397223	0.0404825	ns	ns	ns	ns
TC128447	Q4KM86	AIG2-like domain-containing protein 1	0.456761	0.0405386	0.499053	0.0246505	ns	ns
CUST_15688_PI425536763	Q9Y4D1	Disheveled-associated activator of morphogenesis 1	0.371506	0.0405386	ns	ns	ns	ns
CUST_15492_PI425536763	Q1LVF0	Laminin subunit gamma-1	0.410113	0.0405663	ns	ns	ns	ns
CUST_11459_PI425536763	Q6PF04	Zinc finger protein 613	0.335974	0.0405769	ns	ns	ns	ns
TC103311	A0JN51	ETS-related transcription factor Elf-1	0.326188	0.0405953	ns	ns	ns	ns
TC102183	Q8JHE9	Gamma-secretase subunit Aph-1b	0.431727	0.0406295	ns	ns	ns	ns
TC97244	Q99MS8	Tubulin polyglutamylase complex subunit 1	-0.36997	0.0406295	ns	ns	ns	ns
TC108624	P43091	5-aminolevulinate synthase, nonspecific, mitochondrial	-0.611666	0.0406483	ns	ns	ns	ns
TC110154	Q71M36	Chondroitin sulfate proteoglycan 5	-0.39891	0.0406978	-0.741877	7.42666e-05	ns	ns
TC121225	Q969U6	F-box/WD repeat-containing protein 5	-0.453878	0.0407142	ns	ns	ns	ns
CUST_1365_PI425536763	Q5M969	N-acylneuraminate-9-phosphatase	-0.355439	0.0407142	ns	ns	ns	ns
CUST_1424_PI425536763	B3DLH6	Myoferlin	-0.386276	0.0408668	ns	ns	ns	ns
TC115146	P21533	60S ribosomal protein L6	-0.286894	0.0408685	ns	ns	ns	ns
TC109304		Salmo salar P2X purinoceptor 4 (p2rx4), mRNA	0.447025	0.0409434	ns	ns	ns	ns
TC99763	P35032	Trypsin-2 (Fragment)	0.385607	0.0409561	ns	ns	ns	ns
TC109020		Salmo salar RMD5 homolog B (rmd5b), mRNA	0.430266	0.0409794	0.449093	0.0342962	ns	ns
TC101921		Salmo salar Double-strand-break repair protein rad21 homolog (rad21), mRNA	0.42485	0.0409847	ns	ns	ns	ns
CUST_4295_PI425536763	Q90744	Alpha-N-acetylgalactosaminidase	-0.603582	0.0410096	ns	ns	ns	ns
TC127957			0.723207	0.0410096	ns	ns	ns	ns
CUST_3314_PI425536763	O95382	Mitogen-activated protein kinase kinase kinase 6	0.456283	0.0410388	ns	ns	ns	ns
TC125719		Salmo salar Erlin-2 (erln2), mRNA	-0.462526	0.0411163	ns	ns	ns	ns
CUST_2485_PI425536763	P10493	Nidogen-1	-0.33672	0.0411494	ns	ns	ns	ns
TC102365			-0.561289	0.041226	ns	ns	ns	ns
CUST_2018_PI425536763	P56485	C-X-C chemokine receptor type 7	-0.30653	0.0412691	-0.385253	0.00792847	ns	ns
TC128755	Q92005	Elongation factor 1-alpha	0.435515	0.0412842	ns	ns	ns	ns
TC116815	Q92643	GPI-anchor transamidase	0.394961	0.0412854	ns	ns	ns	ns
TC124724		member 2 [Danio rerio]	0.383324	0.0412854	ns	ns	ns	ns
TC120096		PREDICTED: Danio rerio activating transcription factor 2-like (atf2l), mRNA	-0.32045	0.0412854	ns	ns	ns	ns
CUST_5585_PI425536763	Q9H6B9	Epoxide hydrolase 3	-0.287454	0.0413208	ns	ns	ns	ns
TC96075	Q9EQJ4	Zinc finger protein 384	-0.398821	0.0413273	ns	ns	ns	ns
TC128857	Q5RHR6	Uncharacterized protein C6orf170 homolog	-0.306428	0.0413636	ns	ns	ns	ns
TC116836	Q8IWK6	Probable G-protein coupled receptor 125	-0.359373	0.0414595	ns	ns	ns	ns
CUST_20558_PI425536763	Q28I47	Putative sodium-coupled neutral amino acid transporter 8	-0.731969	0.0415549	-0.916336	0.0082889	ns	ns
TC123896	O42097	Hepatocyte nuclear factor 3-beta	-0.356144	0.0415549	ns	ns	ns	ns
TC122647	Q5ZLR1	Integral membrane protein GPR177	-0.342684	0.0415549	ns	ns	ns	ns
CUST_1186_PI425536763	P52875	Transmembrane protein 165	-0.348528	0.0418128	ns	ns	ns	ns
CUST_18482_PI425536763	Q9R1N3	Sodium bicarbonate cotransporter 3	0.36209	0.0418361	0.377577	0.0352252	ns	ns
TC104845	Q58D91	Bcl10-interacting CARD protein	0.520803	0.0418361	ns	ns	ns	ns
TC100224	O94919	Endonuclease domain-containing 1 protein	-1.8919	0.0418481	ns	ns	ns	ns
TC117613	Q61151	Serine/threonine-protein phosphatase 2A 56 kDa regulatory subunit epsilon isoform	0.357562	0.0418481	ns	ns	ns	ns
TC103291			-0.412062	0.0419587	ns	ns	ns	ns
CUST_3038_PI425536763	A7KE01	Proteasome subunit beta type-6-A like protein	0.581556	0.0419624	0.636578	0.0252287	ns	ns
CUST_12421_PI425536763	Q92793	CREB-binding protein	-0.461758	0.0419953	ns	ns	ns	ns
CUST_24201_PI425536763	P12348	Period circadian protein	-0.42557	0.0420114	ns	ns	ns	ns
TC101456			-0.338452	0.0423261	-0.347425	0.0394191	ns	ns
TC124553	Q5ZMR3	Protein-L-isoaspartate O-methyltransferase domain-containing protein 1	-0.884886	0.0423261	ns	ns	ns	ns
TC119152			-0.326787	0.0423261	ns	ns	ns	ns
TC114419			-0.351934	0.0423261	ns	ns	ns	ns
TC95498	Q767J3	Deoxyribonuclease-1	-0.354779	0.0423312	ns	ns	ns	ns
TC107941	Q8N6N7	Acyl-CoA-binding domain-containing protein 7	-0.389056	0.0424115	-0.452999	0.0157715	ns	ns
CUST_1446_PI425536763	Q0VCN3	Putative GTP-binding protein RAY-like	0.465585	0.0424361	ns	ns	ns	ns
TC98158	Q8BHY8	Sorting nexin-14	-0.291574	0.0425248	-0.358416	0.0100712	ns	ns
CUST_18095_PI425536763	B1H3E1	Serine/threonine-protein kinase NLK2	0.331555	0.0425529	ns	ns	ns	ns
TC125060		Oncorhynchus mykiss complement factor H1 protein (LOC100136131), mRNA	-0.876387	0.0425798	ns	ns	ns	ns
CUST_7772_PI425536763	Q5XGM3	Betaine--homocysteine S-methyltransferase 1	0.563132	0.0426763	0.71898	0.00718077	ns	ns
CUST_1765_PI425536763	Q1LVK9	NEDD4-binding protein 1	-0.287008	0.0426927	-0.35274	0.0101313	ns	ns
TC128444	Q8WY36	HMG box transcription factor BBX	0.48213	0.0427692	0.510844	0.0322331	ns	ns
TC120019	A2A6A1	G patch domain-containing protein 8	0.548984	0.0427771	ns	ns	ns	ns
TC127467			-0.40694	0.0427771	ns	ns	ns	ns
CUST_8153_PI425536763	Q704S8	Carnitine O-acetyltransferase	0.287477	0.0428617	ns	ns	ns	ns
TC103068	Q08CI4	Cyclin-Y-like protein 1	-0.40278	0.0428649	-0.406583	0.0444954	ns	ns
TC122032		Salmo salar Krueppel-like factor 2 (klf2), mRNA	-0.319492	0.0428735	ns	ns	ns	ns
TC123195	Q9YGH5	Somatostatin-1A	-0.861241	0.0429261	-1.25129	0.00193762	ns	ns
TC105795	Q498J7	Zygotic DNA replication licensing factor mcm6-A	-0.418254	0.0430531	ns	ns	ns	ns
CUST_23494_PI425536763	Q6NZK5	Uncharacterized protein KIAA1328	-0.387839	0.0430764	ns	ns	ns	ns
TC113149			0.663461	0.0430764	ns	ns	ns	ns
CUST_11198_PI425536763	A3FEM2	Protein FEV	-0.415598	0.0431794	-0.4959	0.0132503	ns	ns
CUST_874_PI425536763	Q66H68	RNA-binding protein 47	0.401725	0.0433232	ns	ns	ns	ns
TC124953		Salmo salar Long-chain-fatty-acid--CoA ligase 4 (acsl4), mRNA	-0.301167	0.0433232	ns	ns	ns	ns
CUST_27300_PI425536763	A7E371	Protein PROCA1	-0.593463	0.0434143	-0.696527	0.0152753	ns	ns
CUST_1309_PI425536763	Q9Y4F1	FERM, RhoGEF and pleckstrin domain-containing protein 1	-0.31467	0.0434143	ns	ns	ns	ns
TC130368	Q45VK7	Cytoplasmic dynein 2 heavy chain 1	-0.361057	0.0434397	ns	ns	ns	ns
CUST_12584_PI425536763	Q02844	Tryptase	-0.59004	0.0435145	ns	ns	ns	ns
TC98503	Q9ET64	Sphingomyelin phosphodiesterase 2	-0.398031	0.0435503	ns	ns	ns	ns
CUST_11369_PI425536763	O60494	Cubilin	-0.455084	0.0437255	ns	ns	ns	ns
CUST_27613_PI425536763	P50222	Homeobox protein MOX-2	0.395488	0.0437255	ns	ns	ns	ns
CUST_15040_PI425536763	Q29485	Plasminogen	0.297699	0.043736	ns	ns	ns	ns
CUST_3021_PI425536763	Q9N0J6	Fructose-1,6-bisphosphatase isozyme 2	0.707881	0.0437487	ns	ns	ns	ns
TC127325		Salmo salar Alpha-actinin-1 (actn1), mRNA	-0.354446	0.04377	ns	ns	ns	ns
TC114592		Oncorhynchus mykiss Na/K ATPase alpha subunit isoform 2 (LOC100136182), mRNA	-0.410782	0.0437752	ns	ns	ns	ns
CUST_28455_PI425536763	Q6DFP9	Gametogenetin-binding protein 2	0.456944	0.0438221	ns	ns	ns	ns
CUST_10693_PI425536763	P02561	Tropomyosin alpha-4 chain	-0.325276	0.0438221	ns	ns	ns	ns
TC116492			-0.532462	0.0438221	ns	ns	ns	ns
TC112861			-0.42943	0.0438221	ns	ns	ns	ns
TC112540	O08582	GTP-binding protein 1	-0.742081	0.0438589	ns	ns	ns	ns
TC130589	Q6DJH2	L-aminoadipate-semialdehyde dehydrogenase-phosphopantetheinyl transferase	-0.544364	0.0440186	ns	ns	ns	ns
TC123237	P82013	Voltage-dependent anion-selective channel protein 2	0.399287	0.0440186	ns	ns	ns	ns
CUST_15483_PI425536763	Q7YQJ9	Ubiquitin-conjugating enzyme E2 Q2	-0.335031	0.0440204	ns	ns	ns	ns
TC104847	Q09139	Fatty acid-binding protein, brain	-0.461779	0.0440626	-0.543062	0.0153033	ns	ns
TC129142	P18669	Phosphoglycerate mutase 1	0.307116	0.0440626	ns	ns	ns	ns
CUST_20049_PI425536763	Q8R1D1	Zinc finger protein 426	0.450137	0.0440628	ns	ns	ns	ns
CUST_6349_PI425536763	Q7M3E1	Chymotrypsin-C	-2.51349	0.0440774	ns	ns	ns	ns
TC104573			-0.387257	0.0441872	ns	ns	ns	ns
TC95164	P48674	Vimentin	-0.321119	0.044216	ns	ns	ns	ns
TC130356	P04354	Calbindin	-0.38389	0.0442346	ns	ns	ns	ns
TC104450	Q8K2F0	Bromodomain-containing protein 3	-0.274088	0.0442725	ns	ns	ns	ns
CUST_24253_PI425536763	P01169	Somatostatin-1	-1.01121	0.0444559	-1.27258	0.00865583	ns	ns
CUST_26881_PI425536763	Q5XI81	Fragile X mental retardation syndrome-related protein 1	0.42896	0.0444563	ns	ns	ns	ns
CUST_26544_PI425536763	P60324	Nanos homolog 3	-0.345044	0.0444654	-0.405185	0.0156387	ns	ns
TC127640			-0.317644	0.0444899	ns	ns	ns	ns
TC108477	O14894	Transmembrane 4 L6 family member 5	-1.23345	0.0445499	ns	ns	ns	ns
CUST_14893_PI425536763	P09811	Glycogen phosphorylase, liver form	0.36806	0.0445689	ns	ns	ns	ns
TC129882	Q9Z2J4	Nexilin	0.539704	0.0445734	ns	ns	ns	ns
CUST_4351_PI425536763	Q96RW7	Hemicentin-1	-0.551616	0.0446377	ns	ns	ns	ns
CUST_14991_PI425536763	Q96RU3	Formin-binding protein 1	0.313861	0.0448748	ns	ns	ns	ns
TC118062	Q13216	DNA excision repair protein ERCC-8	0.35746	0.0449062	ns	ns	ns	ns
CUST_8328_PI425536763	P18519	Tumor necrosis factor receptor superfamily member 16	-0.372927	0.0450235	-0.51764	0.00344382	ns	ns
CUST_15338_PI425536763	Q7PKQ5	Alpha-actinin, sarcomeric	0.444335	0.0450274	ns	ns	ns	ns
CUST_22238_PI425536763	Q56A06	Transmembrane and TPR repeat-containing protein 2	1.02964	0.0451508	ns	ns	ns	ns
CUST_9048_PI425536763	Q587K4	Uncharacterized protein C6orf154 homolog	-0.405269	0.045172	ns	ns	ns	ns
TC132245		Salmo salar Charged multivesicular body protein 3 (chmp3), mRNA	-0.384552	0.045172	ns	ns	ns	ns
TC111659	Q16819	Meprin A subunit alpha	-0.843008	0.0451982	ns	ns	ns	ns
TC99994	P52756	RNA-binding protein 5	-0.389687	0.0452265	ns	ns	ns	ns
CUST_21883_PI425536763	Q29RY7	Fibroleukin	-0.359454	0.0452494	ns	ns	ns	ns
TC130561		PREDICTED: selenoprotein M-like [Danio rerio]	-0.811246	0.0453425	ns	ns	ns	ns
CUST_16924_PI425536763	Q14554	Protein disulfide-isomerase A5	-0.354061	0.0453434	-0.388896	0.0267985	ns	ns
TC102193	Q5E9G3	Proteasome activator complex subunit 2	0.577637	0.0454116	0.589688	0.0438322	ns	ns
CUST_9074_PI425536763	P26233	Catenin beta	-0.435103	0.0454553	-0.542126	0.00977541	ns	ns
TC108086	Q1ECW7	Hepatocellular carcinoma down-regulated mitochondrial carrier homolog A	-0.347858	0.0454788	ns	ns	0.477376	0.00844608
CUST_27284_PI425536763	Q3SWX5	Cadherin-6	-0.29873	0.045486	ns	ns	ns	ns
TC118625			0.391188	0.0455182	0.582508	0.00160786	ns	ns
TC125885			-0.624692	0.0455482	-0.633672	0.0458742	ns	ns
TC108916	P01897	H-2 class I histocompatibility antigen, L-D alpha chain	0.324611	0.0455482	ns	ns	ns	ns
TC101769	P26779	Proactivator polypeptide	-0.422113	0.0455641	ns	ns	ns	ns
TC104251	Q563C3	Sororin	0.526768	0.0455974	ns	ns	ns	ns
TC119046	Q04692	SWI/SNF-related matrix-associated actin-dependent regulator of chromatin subfamily A containing DEAD/H box 1	0.405946	0.0456555	ns	ns	ns	ns
CUST_7839_PI425536763	O15457	MutS protein homolog 4	0.284095	0.0456575	ns	ns	ns	ns
TC130947			0.489752	0.0456663	ns	ns	ns	ns
TC118681	Q90876	Interferon regulatory factor 1	0.622454	0.045714	ns	ns	ns	ns
CUST_16293_PI425536763	Q502I9	FCH domain only protein 2	0.41314	0.0457419	ns	ns	ns	ns
TC117438			-0.319346	0.0457421	-0.382593	0.0138397	ns	ns
CUST_15532_PI425536763	Q8K2A8	Dolichyl-P-Man:Man(5)GlcNAc(2)-PP-dolichyl mannosyltransferase	-0.343011	0.0457421	ns	ns	ns	ns
CUST_21372_PI425536763	Q93088	Betaine--homocysteine S-methyltransferase 1	0.579266	0.0457839	0.707949	0.0116933	ns	ns
TC116814	Q7ZVR1	WD repeat-containing protein 75	0.453918	0.0457923	ns	ns	ns	ns
CUST_17131_PI425536763	Q9I9H8	Apoptotic protease-activating factor 1	-0.493446	0.0459592	-0.554338	0.0232513	ns	ns
TC114131	Q9CWP6	Motile sperm domain-containing protein 2	-0.396936	0.0459997	-0.420467	0.0350511	ns	ns
CUST_19712_PI425536763	Q5RC26	Fibulin-5	-0.433158	0.0459997	ns	ns	ns	ns
CUST_13783_PI425536763	P32189	Glycerol kinase	0.459451	0.0459997	ns	ns	ns	ns
TC104848	Q04584	Zyxin	-0.385077	0.0460395	ns	ns	ns	ns
TC108972			-0.418993	0.0460397	-0.50943	0.0123047	ns	ns
TC114166	P21265	Adenylosuccinate lyase	0.490853	0.0460552	ns	ns	ns	ns
CUST_21765_PI425536763	Q602T2	Peptide methionine sulfoxide reductase msrA	-0.366496	0.0460552	ns	ns	ns	ns
CUST_20598_PI425536763	P23109	AMP deaminase 1	0.5601	0.0460809	ns	ns	ns	ns
CUST_14542_PI425536763	Q0P410	UPF0532 protein C7orf60 homolog	0.400038	0.0461106	ns	ns	ns	ns
TC94849			-0.356044	0.0461278	-0.479046	0.00493416	ns	ns
TC127928			-0.358074	0.0461278	ns	ns	0.471808	0.0131419
TC130207		Salmo salar Quinone oxidoreductase-like 1 (qorl), mRNA	0.341169	0.0461278	ns	ns	ns	ns
TC98273	P24801	Annexin A2-B	-0.602514	0.0461837	ns	ns	ns	ns
CUST_17393_PI425536763	Q90ZY6	Serine/threonine-protein kinase tousled-like 1-B	0.310245	0.0461837	ns	ns	ns	ns
CUST_8376_PI425536763	Q9BGL2	Lecithin retinol acyltransferase	-0.437774	0.0463543	-0.576197	0.00608131	ns	ns
TC99903	Q05144	Ras-related C3 botulinum toxin substrate 2	0.42676	0.0463543	ns	ns	ns	ns
TC123943			0.756928	0.0463543	ns	ns	ns	ns
TC112285	Q5RA52	[Pyruvate dehydrogenase [acetyl-transferring]]-phosphatase 1, mitochondrial	0.36371	0.0464543	0.389851	0.0326342	ns	ns
TC115022			-0.343803	0.0464766	-0.367681	0.0332133	ns	ns
CUST_17415_PI425536763	Q6GQD7	AT-rich interactive domain-containing protein 3A	0.42843	0.0464766	ns	ns	ns	ns
TC117441	Q7ZVM1	WASH complex subunit strumpellin	-0.523237	0.0464766	ns	ns	ns	ns
TC123447		Salmo salar phosphatase methylesterase 1 (ppme1), mRNA	-0.344138	0.0464766	ns	ns	ns	ns
CUST_27312_PI425536763	P18520	Intermediate filament protein ON3	-0.406826	0.0465079	ns	ns	ns	ns
TC107203		PREDICTED: Danio rerio transmembrane and coiled-coil domains 3 (tmco3), mRNA	-0.360287	0.0466658	ns	ns	ns	ns
CUST_13673_PI425536763	Q98877	Homeobox protein Dlx6a	-0.386331	0.0467472	-0.453933	0.0166954	ns	ns
TC124593	Q9BXM7	Serine/threonine-protein kinase PINK1, mitochondrial	0.338792	0.0468143	ns	ns	ns	ns
TC102348		PREDICTED: myelin basic protein [Danio rerio]	-0.429292	0.0468343	-0.471685	0.0278583	ns	ns
CUST_12350_PI425536763	Q6ZN80	Putative maltase-glucoamylase-like protein FLJ16351	-1.20671	0.0468343	ns	ns	ns	ns
TC100916	P98073	Enteropeptidase	-1.01426	0.0468642	ns	ns	ns	ns
CUST_12230_PI425536763	Q6NVL7	Charged multivesicular body protein 2b	-0.396771	0.0468802	-0.551004	0.0036824	ns	ns
TC105006	Q8HXK9	Apoptosis-associated speck-like protein containing a CARD	0.491365	0.0470898	ns	ns	ns	ns
TC102291	Q8WP17	Klotho	0.502079	0.0470898	ns	ns	ns	ns
TC102323		hypothetical protein LOC570025 [Danio rerio]	-0.295148	0.0470898	ns	ns	ns	ns
TC123074		Salmo salar Zinc finger protein Gfi-1b (gfi1b), mRNA	0.473579	0.0471375	ns	ns	ns	ns
TC111953	Q9H6U8	Alpha-1,2-mannosyltransferase ALG9	-0.346083	0.0473101	ns	ns	ns	ns
TC131401		Danio rerio sorting nexin 25 (snx25), mRNA	0.352489	0.0473706	ns	ns	ns	ns
TC117714		Salmo salar hypothetical protein LOC100194706 (LOC100194706), mRNA	0.525346	0.0473824	ns	ns	ns	ns
CUST_14400_PI425536763	Q91428	Transcription factor GATA-3	0.317503	0.0474887	0.341454	0.0326556	ns	ns
TC112600			-0.44973	0.0476172	-0.623352	0.00383585	ns	ns
CUST_18851_PI425536763	Q5XGB9	Cytosol aminopeptidase	0.349713	0.0476172	ns	ns	ns	ns
CUST_16282_PI425536763	Q5R5Q2	Serine/arginine repetitive matrix protein 1	0.372692	0.0476172	ns	ns	ns	ns
TC124159		Salmo salar Alanine--glyoxylate aminotransferase 2-like 1 (at2l1), mRNA	-0.35197	0.0476172	ns	ns	ns	ns
TC110163			-0.310527	0.0477273	-0.410366	0.00611265	ns	ns
CUST_6696_PI425536763	Q6AZD3	Chromatin modification-related protein MEAF6	-0.380091	0.047793	ns	ns	ns	ns
TC130252	Q32PV0	PTB domain-containing engulfment adapter protein 1	-0.382216	0.047793	ns	ns	ns	ns
CUST_25552_PI425536763	A2RT62	F-box/LRR-repeat protein 16	-0.321238	0.0478334	ns	ns	ns	ns
CUST_18489_PI425536763	Q14258	E3 ubiquitin/ISG15 ligase TRIM25	0.655444	0.0479202	0.820997	0.0101085	ns	ns
TC123398	Q8R5F8	Epidermal growth factor receptor kinase substrate 8-like protein 1	-0.457317	0.0479741	-0.511635	0.0251689	ns	ns
TC108857			-0.370831	0.0480203	ns	ns	ns	ns
TC105248	P13913	Arylamine N-acetyltransferase, pineal gland isozyme NAT-10	-0.79098	0.0480963	ns	ns	ns	ns
TC95525	Q498L2	SAFB-like transcription modulator	-0.325866	0.0481216	ns	ns	ns	ns
TC119209	Q04202	Transposable element Tcb2 transposase	-0.416064	0.0481403	-0.729571	0.000237405	ns	ns
CUST_12564_PI425536763	Q8BIA3	Homeobox protein Mohawk	0.361202	0.0481403	ns	ns	ns	ns
TC119131	Q9Y5I4	Protocadherin alpha-C2	-0.404353	0.0481403	ns	ns	ns	ns
TC103758	O88531	Palmitoyl-protein thioesterase 1	-0.271702	0.0481549	-0.275243	0.048999	ns	ns
CUST_7080_PI425536763	Q9D2P4	Ubiquitin-related modifier 1 homolog	-0.414942	0.0481578	ns	ns	ns	ns
TC101824			-0.306191	0.0481578	ns	ns	ns	ns
TC122364			-0.374941	0.0482769	ns	ns	ns	ns
CUST_859_PI425536763	Q7ZVE6	KDEL motif-containing protein 1	-0.436089	0.0483078	ns	ns	ns	ns
CUST_27633_PI425536763	Q08AX9	Uncharacterized protein KIAA1841 homolog	-0.357265	0.0484343	ns	ns	ns	ns
TC114356	Q9D687	Sodium-dependent neutral amino acid transporter B(0)AT1	-1.20529	0.0484718	ns	ns	ns	ns
TC120433	Q3ZC25	Transmembrane protein 106B	-0.391078	0.0485369	ns	ns	ns	ns
CUST_212_PI425708691		skelemin	0.802364	0.0485582	ns	ns	ns	ns
TC107134			0.412272	0.0485582	ns	ns	ns	ns
TC97438	Q6ZPV2	Putative DNA helicase INO80 complex homolog 1	0.398516	0.0486169	ns	ns	-0.488111	0.0283676
CUST_28223_PI425536763	Q9D236	Probable serine protease HTRA3	-0.373797	0.0490618	ns	ns	ns	ns
TC108422	Q6Q6R5	Cysteine-rich protein 3	-0.469572	0.0491455	ns	ns	ns	ns
TC115282	Q8R314	Solute carrier family 35 member F5	-0.371965	0.0491455	ns	ns	ns	ns
CUST_7_PI425708691	P14483	H-2 class II histocompatibility antigen, A beta chain	0.405254	0.0493341	ns	ns	ns	ns
TC114959	P16036	Phosphate carrier protein, mitochondrial	-0.295484	0.0493764	ns	ns	ns	ns
TC100716	Q5ZJH9	H/ACA ribonucleoprotein complex subunit 4	0.659102	0.0494005	ns	ns	ns	ns
TC121600			0.560986	0.0494243	0.573951	0.0472894	ns	ns
TC120283	Q9HBF4	Zinc finger FYVE domain-containing protein 1	-0.392664	0.0495097	ns	ns	ns	ns
CUST_1500_PI425536763	Q7SXP2	NEDD8-activating enzyme E1 regulatory subunit	0.404966	0.04959	ns	ns	ns	ns
CUST_20796_PI425536763		Purkinje cell protein 4 like 1 [Danio rerio]	-0.344199	0.0495966	-0.437972	0.00918069	ns	ns
TC120655			-0.349375	0.0495966	ns	ns	ns	ns
CUST_13925_PI425536763	Q9QXB9	Developmentally-regulated GTP-binding protein 2	0.482463	0.0496222	0.533209	0.0283775	ns	ns
TC111063	P08397	Porphobilinogen deaminase	0.519355	0.049669	ns	ns	ns	ns
CUST_23609_PI425536763	Q91WM3	U3 small nucleolar RNA-interacting protein 2	0.590542	0.0497539	ns	ns	ns	ns
TC97967		Salmo salar G1/S-specific cyclin-E2 (ccne2), mRNA	0.535941	0.0497621	ns	ns	ns	ns
CUST_5547_PI425536763	Q5ZJH7	Uncharacterized protein C2orf24 homolog	0.343303	0.0497926	0.411521	0.0153469	ns	ns
CUST_13524_PI425536763	Q08782	C-C motif chemokine 2	0.556851	0.0497926	ns	ns	ns	ns
TC131579	P48170	Cytochrome c oxidase subunit 1	-0.364719	0.0499943	ns	ns	ns	ns
TC124318	Q9EPQ8	Transcription factor 20	0.503714	0.0499969	ns	ns	ns	ns
CUST_4321_PI425536763	Q5R432	Cytosolic non-specific dipeptidase	ns	ns	-1.30392	9.90678e-09	ns	ns
CUST_23239_PI425536763	P26684	Endothelin-1 receptor	ns	ns	-0.962272	2.31e-07	ns	ns
CUST_1942_PI425536763	Q9NZG7	Ninjurin-2	ns	ns	-1.23764	2.31e-07	ns	ns
TC127381			ns	ns	-0.903101	4.78416e-07	ns	ns
CUST_10041_PI425536763	Q15035	Translocating chain-associated membrane protein 2	ns	ns	1.46452	1.14224e-06	ns	ns
CUST_7736_PI425536763	P53614	Serum amyloid A-1 protein	ns	ns	-1.17431	2.27191e-06	ns	ns
TC121913	P81491	Serum amyloid A-5 protein	ns	ns	-1.28777	2.29591e-06	ns	ns
CUST_14729_PI425536763	P21980	Protein-glutamine gamma-glutamyltransferase 2	ns	ns	1.1888	3.49613e-06	ns	ns
CUST_26650_PI425536763	O35704	Serine palmitoyltransferase 1	ns	ns	-0.617623	3.77046e-06	ns	ns
CUST_6257_PI425536763	Q6PAX2	ATPase family AAA domain-containing protein 3-B	ns	ns	-1.08633	4.20345e-06	ns	ns
CUST_23604_PI425536763	Q6PF42	Protein FAM83A	ns	ns	1.84572	4.44744e-06	ns	ns
CUST_811_PI425536763	Q4AEH7	Glutathione peroxidase 2	ns	ns	1.11754	6.46976e-06	ns	ns
TC102426			ns	ns	-0.682187	1.03628e-05	ns	ns
TC130021	Q32N90	MBT domain-containing protein 1	ns	ns	1.07459	1.24442e-05	ns	ns
CUST_13002_PI425536763	Q5I0I9	Coenzyme Q-binding protein COQ10 homolog B, mitochondrial	ns	ns	1.25534	1.4945e-05	ns	ns
TC108140	Q17QK6	F-box only protein 2	ns	ns	-0.667448	1.78736e-05	ns	ns
CUST_8197_PI425536763	P35543	Serum amyloid A-3 protein	ns	ns	-0.838959	2.10496e-05	ns	ns
TC126136	Q13326	Gamma-sarcoglycan	ns	ns	0.858271	2.28536e-05	ns	ns
TC131147		Salmo salar high-mobility group box 1 (hmgb1), mRNA	ns	ns	-0.566258	2.29062e-05	ns	ns
TC132111	P81491	Serum amyloid A-5 protein	ns	ns	-1.03614	2.31606e-05	ns	ns
CUST_9423_PI425536763	Q9UG63	ATP-binding cassette sub-family F member 2	ns	ns	-0.991267	2.77188e-05	-1.14922	3.94932e-06
TC115107		Salmo salar 1-acyl-sn-glycerol-3-phosphate acyltransferase gamma (plcc), mRNA	ns	ns	-1.59434	2.91197e-05	ns	ns
TC122410	P18887	DNA repair protein XRCC1	ns	ns	-0.857461	3.0346e-05	ns	ns
CUST_23859_PI425536763	P13444	S-adenosylmethionine synthetase isoform type-1	ns	ns	0.637924	4.10786e-05	ns	ns
TC119621		Salmo salar Gametogenetin-binding protein 2 (ggnb2), mRNA	ns	ns	-0.553022	4.43338e-05	-0.368697	0.0140404
CUST_23032_PI425536763	Q63041	Alpha-1-macroglobulin	ns	ns	1.10336	4.45818e-05	ns	ns
CUST_5374_PI425536763	Q571F8	Glutaminase liver isoform, mitochondrial	ns	ns	-0.63656	4.65323e-05	ns	ns
TC103321	Q90WJ9	Saxitoxin and tetrodotoxin-binding protein 2	ns	ns	-2.64726	4.91335e-05	ns	ns
TC94828	Q91642	Alpha-aspartyl dipeptidase	ns	ns	1.30029	4.94973e-05	ns	ns
TC96029		Xenopus laevis RNA, U2 small nuclear (rnu2), small nuclear RNA	ns	ns	-1.04932	5.59391e-05	ns	ns
TC103870	P98093	Complement C3 (Fragment)	ns	ns	-1.90284	6.19707e-05	ns	ns
TC127765			ns	ns	-0.920733	6.82097e-05	ns	ns
TC99683	Q91453	Stonustoxin subunit beta	ns	ns	-0.810135	7.28187e-05	ns	ns
TC118712		Salmo salar Long-chain-fatty-acid--CoA ligase 4 (acsl4), mRNA	ns	ns	-0.528513	7.359e-05	ns	ns
TC111864		PREDICTED: Equus caballus F-box and WD repeat domain containing 7, transcript variant 1 (FBXW7), mRNA	ns	ns	0.740936	8.08272e-05	ns	ns
TC108082	P59046	NACHT, LRR and PYD domains-containing protein 12	ns	ns	-0.717747	8.76852e-05	-0.560335	0.00431966
CUST_4111_PI425536763	Q8CE90	Dual specificity mitogen-activated protein kinase kinase 7	ns	ns	-0.501866	9.01023e-05	ns	ns
TC96319	Q9TTY1	Metalloproteinase inhibitor 2	ns	ns	-0.61659	9.5405e-05	ns	ns
CUST_3733_PI425536763	Q15293	Reticulocalbin-1	ns	ns	0.603721	9.85728e-05	0.615263	0.000141402
TC124129	A0PJE2	Dehydrogenase/reductase SDR family member 12	ns	ns	-0.736947	9.95923e-05	ns	ns
CUST_12397_PI425536763	Q13492	Phosphatidylinositol-binding clathrin assembly protein	ns	ns	1.03461	0.000101803	ns	ns
TC109449	Q6NWL1	Programmed cell death protein 10-B	ns	ns	-0.798903	0.000108864	-0.833673	0.000107781
CUST_5755_PI425536763	Q0V9A3	Protein SPT2 homolog	ns	ns	-0.749457	0.000115799	ns	ns
CUST_14499_PI425536763	Q14204	Cytoplasmic dynein 1 heavy chain 1	ns	ns	-0.869165	0.000118004	ns	ns
TC106508	Q8JFQ2	Rhombotin-1	ns	ns	-0.558244	0.000120379	-0.440756	0.00488759
TC125947	A1L4K1	Fibronectin type III and SPRY domain-containing protein 2	ns	ns	0.724921	0.000121326	0.728013	0.000222542
TC117095		Salmo salar Thimet oligopeptidase (mepd), mRNA	ns	ns	0.851116	0.000121615	ns	ns
TC97377	Q8MK44	Diacylglycerol O-acyltransferase 1	ns	ns	0.841643	0.000123206	ns	ns
TC108339	Q9Y5Z4	Heme-binding protein 2	ns	ns	-0.848703	0.00012535	ns	ns
TC94923	Q99PI5	Phosphatidate phosphatase LPIN2	ns	ns	-0.620337	0.000127692	ns	ns
TC100344	P16230	Sarcoplasmic reticulum histidine-rich calcium-binding protein	ns	ns	1.16866	0.000142699	ns	ns
TC113207	P84185	Actin-5C	ns	ns	0.710161	0.000143053	ns	ns
CUST_14291_PI425536763	Q62417	Sorbin and SH3 domain-containing protein 1	ns	ns	-0.66493	0.000156263	-0.424224	0.0458274
TC123834		PREDICTED: desmoglein 2 [Danio rerio]	ns	ns	-0.858297	0.000189041	ns	ns
TC98657	Q5PXZ9	Metalloproteinase inhibitor 3	ns	ns	-0.611412	0.000193856	ns	ns
TC130929	P79959	subunit beta-1	ns	ns	-0.642512	0.00019409	ns	ns
CUST_4941_PI425536763	Q07230	Zinc finger and SCAN domain-containing protein 2	ns	ns	0.500489	0.000198058	ns	ns
TC131660		hypothetical protein BRAFLDRAFT_86991 [Branchiostoma floridae]	ns	ns	-1.58822	0.000207719	ns	ns
CUST_20341_PI425536763	Q4R6L7	Bisphosphoglycerate mutase	ns	ns	0.486482	0.000208515	ns	ns
TC117036	Q2KJC6	S-adenosylmethionine synthetase isoform type-1	ns	ns	1.20001	0.000208515	ns	ns
TC131899			ns	ns	-0.85181	0.000256587	ns	ns
TC123402			ns	ns	-0.699241	0.000263585	ns	ns
TC107910			ns	ns	-0.659489	0.000267981	ns	ns
CUST_27067_PI425536763	Q95116	Thrombospondin-2	ns	ns	0.654648	0.000271861	ns	ns
CUST_2_PI425708691	Q4AEH7	Glutathione peroxidase 2	ns	ns	0.930261	0.000273986	ns	ns
TC109271	Q6NZZ9	Pre-mRNA-splicing factor RBM22	ns	ns	-0.818964	0.000275115	ns	ns
TC106805	Q9R0I6	Baculoviral IAP repeat-containing protein 4	ns	ns	-0.598	0.000295183	ns	ns
TC107579			ns	ns	-0.606724	0.000295183	ns	ns
CUST_23131_PI425536763	Q6P073	Ubiquitin-conjugating enzyme E2 J2	ns	ns	-0.602084	0.000302069	ns	ns
CUST_17932_PI425536763	Q9H7Z6	Probable histone acetyltransferase MYST1	ns	ns	-0.586125	0.000315152	ns	ns
TC101420		Salmo salar 1-acyl-sn-glycerol-3-phosphate acyltransferase zeta (plcf), mRNA	ns	ns	-0.648411	0.000316217	-0.515069	0.0101804
TC100058	Q90YT2	60S ribosomal protein L36	ns	ns	-0.853322	0.000327821	ns	ns
TC100896		Oncorhynchus mykiss interferon-gamma receptor alpha chain (ifngr1), mRNA	ns	ns	-0.610827	0.000347967	ns	ns
CUST_11082_PI425536763	Q9NY99	Gamma-2-syntrophin	ns	ns	-0.812113	0.000359088	ns	ns
TC118619	Q3U3R4	Lipase maturation factor 1	ns	ns	-0.595305	0.000367627	ns	ns
TC129934	P15622	Zinc finger protein 250	ns	ns	0.579632	0.000371251	ns	ns
TC122545	P60484	Phosphatidylinositol-3,4,5-trisphosphate 3-phosphatase and dual-specificity protein phosphatase PTEN	ns	ns	-0.593587	0.000372716	ns	ns
CUST_6861_PI425536763	P58421	Frizzled-5	ns	ns	-0.985556	0.000374521	ns	ns
CUST_11059_PI425536763	A0AVT1	Ubiquitin-like modifier-activating enzyme 6	ns	ns	0.697224	0.000389263	ns	ns
TC109352	Q9DGH0	Twisted gastrulation protein homolog 1-A	ns	ns	0.99509	0.000407594	ns	ns
CUST_3969_PI425536763	P17040	Zinc finger and SCAN domain-containing protein 20	ns	ns	0.765978	0.000410672	ns	ns
CUST_5768_PI425536763	Q70CQ4	Ubiquitin carboxyl-terminal hydrolase 31	ns	ns	0.522073	0.00041646	ns	ns
CUST_16740_PI425536763	P30932	CD9 antigen	ns	ns	-0.655141	0.000444331	ns	ns
TC112801			ns	ns	-0.578263	0.00044692	ns	ns
CUST_5083_PI425536763	Q5R5L9	Choline transporter-like protein 2	ns	ns	-0.711353	0.000450096	ns	ns
TC107318		Salmo salar Homocysteine-responsive endoplasmic reticulum-resident ubiquitin-like domain member 2 protein (herp2), mRNA	ns	ns	-0.637318	0.00045242	ns	ns
TC130831	Q5FVH2	Phospholipase D3	ns	ns	-0.515471	0.000486142	ns	ns
CUST_19018_PI425536763	Q568P9	UPF0486 protein C1orf59 homolog	ns	ns	0.576037	0.000506153	0.44483	0.019235
TC125486		Salmo salar FAM55C (fa55c), mRNA	ns	ns	-0.570405	0.000525783	ns	ns
CUST_9688_PI425536763	Q03386	Ral guanine nucleotide dissociation stimulator	ns	ns	-0.615218	0.000530766	ns	ns
TC123375	Q6XQG8	Carbohydrate sulfotransferase 7	ns	ns	-0.538287	0.000543282	ns	ns
TC104228	Q9UKB1	F-box/WD repeat-containing protein 11	ns	ns	-0.51122	0.00054889	ns	ns
CUST_22641_PI425536763	B0K020	CDGSH iron sulfur domain-containing protein 1	ns	ns	-0.65837	0.000551742	ns	ns
TC126325	O93277	WD repeat-containing protein 1	ns	ns	-0.507128	0.000579042	ns	ns
CUST_22216_PI425536763	O08759	Ubiquitin-protein ligase E3A	ns	ns	-0.776643	0.00058265	ns	ns
TC123975			ns	ns	-0.574626	0.000595211	ns	ns
CUST_19469_PI425536763	Q9CRG1	Transmembrane 7 superfamily member 3	ns	ns	-0.550911	0.000619143	ns	ns
TC112954	Q90511	Translation initiation factor eIF-2B subunit beta	ns	ns	-0.696884	0.000625254	-0.603295	0.00711689
TC116670	P07911	Uromodulin	ns	ns	-1.31667	0.000643832	ns	ns
TC100876	Q567I4	PI-PLC X domain-containing protein 1	ns	ns	0.632704	0.000674863	ns	ns
CUST_11327_PI425536763	P11941	Lysozyme C II	ns	ns	-0.762735	0.000711768	ns	ns
CUST_23062_PI425536763	Q6PBN4	Coenzyme Q-binding protein COQ10 homolog, mitochondrial	ns	ns	0.595474	0.000713083	ns	ns
TC110398		hypothetical protein LOC100192207 [Danio rerio]	ns	ns	-0.629429	0.000721657	ns	ns
TC103707	P58743	Prestin	ns	ns	0.693559	0.000731809	ns	ns
TC115394	O75352	Mannose-P-dolichol utilization defect 1 protein	ns	ns	-0.721806	0.000742	ns	ns
TC108982			ns	ns	0.586401	0.000808445	ns	ns
TC98541		Salmo salar ATP-sensitive inward rectifier potassium channel 11 (irk11), mRNA	ns	ns	-0.593012	0.000816138	ns	ns
CUST_4845_PI425536763	Q0V8J4	Protein G7c	ns	ns	-0.986103	0.000822474	-0.754773	0.0296913
TC108076		Salmo salar Major facilitator superfamily domain-containing protein 2 (mfsd2), mRNA	ns	ns	-0.538916	0.000822474	ns	ns
CUST_6360_PI425536763	Q04594	Prolactin receptor	ns	ns	-0.629933	0.000827124	ns	ns
CUST_10232_PI425536763	Q8BGF6	ELMO domain-containing protein 2	ns	ns	0.708785	0.000838419	ns	ns
CUST_2416_PI425536763	A5PJM5	UPF0557 protein C10orf119 homolog	ns	ns	0.50992	0.000843245	ns	ns
TC123698			ns	ns	-0.692997	0.000850316	-0.545085	0.0237072
TC127956	Q568Z6	IST1 homolog	ns	ns	-0.496246	0.000884186	-0.471566	0.00347855
TC97592	Q9D8T0	Protein FAM3A	ns	ns	0.649321	0.000887495	ns	ns
CUST_24100_PI425536763	P31395	Stathmin	ns	ns	-0.612343	0.000915342	ns	ns
TC116085	P48059	LIM and senescent cell antigen-like-containing domain protein 1	ns	ns	-0.534246	0.000917248	ns	ns
CUST_26937_PI425536763	Q62733	Lamina-associated polypeptide 2, isoform beta	ns	ns	0.80226	0.000920917	ns	ns
CUST_503_PI425536763	P21958	Antigen peptide transporter 1	ns	ns	-0.597568	0.00094224	ns	ns
CUST_3617_PI425536763	Q5XJR6	ORM1-like protein 3	ns	ns	0.524246	0.00099896	ns	ns
CUST_17328_PI425536763	Q9NUQ3	Gamma-taxilin	ns	ns	-0.543582	0.00100784	-0.539287	0.00238171
CUST_392_PI425536763	Q9N0A6	Repulsive guidance molecule A	ns	ns	-0.562708	0.00103993	-0.651165	0.000319201
TC112643	Q0IIG5	6-phosphofructokinase, muscle type	ns	ns	1.18703	0.00106424	ns	ns
CUST_28360_PI425536763	P18163	Long-chain-fatty-acid--CoA ligase 1	ns	ns	0.696932	0.00106424	ns	ns
CUST_7803_PI425536763	Q60967	Bifunctional 3'-phosphoadenosine 5'-phosphosulfate synthase 1	ns	ns	-0.73772	0.0010706	-0.660292	0.0080261
TC124497			ns	ns	-1.04993	0.00108715	ns	ns
TC126350		Salmo salar Transmembrane emp24 domain-containing protein 1 (tmed1), mRNA	ns	ns	-0.484314	0.00111639	ns	ns
TC112825			ns	ns	-0.524357	0.00112421	ns	ns
CUST_15815_PI425536763	Q8HY00	CD209 antigen	ns	ns	0.832034	0.00112488	ns	ns
CUST_12038_PI425536763	Q6JHU8	Prolyl 3-hydroxylase 1	ns	ns	-0.486941	0.00115624	ns	ns
TC111508	P04181	Ornithine aminotransferase, mitochondrial	ns	ns	-0.599118	0.00117491	ns	ns
TC97801			ns	ns	-0.53316	0.00119037	ns	ns
CUST_6002_PI425536763	Q9HD45	Transmembrane 9 superfamily member 3	ns	ns	-0.61661	0.00120416	ns	ns
TC109303			ns	ns	-0.46232	0.00121398	ns	ns
TC130239	Q5ZHY5	STIP1 homology and U box-containing protein 1	ns	ns	-0.679212	0.00122217	-0.868661	8.74989e-05
TC117330	P34913	Epoxide hydrolase 2	ns	ns	-1.0127	0.00123504	-1.53438	5.198e-06
TC126064	Q3B7N4	Claudin-7	ns	ns	0.534698	0.00123504	ns	ns
CUST_6330_PI425536763	Q9UGL1	Lysine-specific demethylase 5B	ns	ns	-0.566933	0.00124251	ns	ns
CUST_27330_PI425536763	P48056	Sodium- and chloride-dependent betaine transporter	ns	ns	-0.764829	0.00133265	ns	ns
CUST_14744_PI425536763	P62287	Abnormal spindle-like microcephaly-associated protein homolog	ns	ns	-0.561211	0.0013397	ns	ns
TC132081	Q9H1I8	Activating signal cointegrator 1 complex subunit 2	ns	ns	-0.514292	0.00134193	ns	ns
TC117017	O76484	Casein kinase II subunit alpha	ns	ns	-0.785849	0.00136842	ns	ns
CUST_23623_PI425536763	P0ABH9	ATP-dependent Clp protease ATP-binding subunit clpA	ns	ns	0.460198	0.00141051	ns	ns
TC112766		PREDICTED: si:dkey-27f16.4 [Danio rerio]	ns	ns	-0.95605	0.00141051	ns	ns
TC111844			ns	ns	-0.849801	0.00142596	ns	ns
TC109202			ns	ns	-0.524642	0.0014491	-0.464394	0.011633
TC118631	P10667	Integumentary mucin A.1	ns	ns	-0.558358	0.00146598	ns	ns
TC130491		Salmo salar CG030 protein (cg030), mRNA	ns	ns	-0.666988	0.00146598	ns	ns
TC100651			ns	ns	0.721882	0.00149303	ns	ns
TC117826			ns	ns	-0.626714	0.0015122	ns	ns
TC102927	Q8HY11	C-type lectin domain family 4 member M	ns	ns	-0.535931	0.00151628	ns	ns
CUST_808_PI425536763	Q3SZC4	NSFL1 cofactor p47	ns	ns	0.623384	0.00152353	0.482584	0.0418258
TC112263	Q03062	Transcription factor HES-5	ns	ns	-0.654403	0.00152926	ns	ns
CUST_13607_PI425536763	Q8BM88	Cathepsin O	ns	ns	0.5762	0.00154984	ns	ns
TC95911	P13388	Melanoma receptor tyrosine-protein kinase	ns	ns	-0.416958	0.00164959	ns	ns
CUST_18555_PI425536763	Q60779	Growth arrest-specific protein 8	ns	ns	0.87094	0.00166476	ns	ns
CUST_28519_PI425536763	Q9QY73	Transmembrane protein 59	ns	ns	-0.641742	0.00170802	ns	ns
TC111648	P43006	Excitatory amino acid transporter 2	ns	ns	-0.694028	0.00179966	ns	ns
TC118775		predicted protein [Nematostella vectensis]	ns	ns	0.88517	0.00182978	ns	ns
CUST_21241_PI425536763	P83868	Prostaglandin E synthase 3	ns	ns	0.547799	0.00184784	ns	ns
TC105197		Salmo salar Erythrocyte band 7 integral membrane protein (stom), mRNA	ns	ns	0.393317	0.00184784	ns	ns
TC117453	Q802G6	Methionine-R-sulfoxide reductase B1-A	ns	ns	-0.52401	0.00189861	ns	ns
TC110752			ns	ns	-0.575139	0.00190188	ns	ns
TC122006	Q08ER8	Zinc finger protein 543	ns	ns	-0.801113	0.00195503	ns	ns
CUST_14955_PI425536763	P43004	Excitatory amino acid transporter 2	ns	ns	-0.622601	0.00195549	ns	ns
TC116469	P10820	Perforin-1	ns	ns	1.04343	0.00196137	ns	ns
CUST_2677_PI425536763	Q03238	Granzyme M (Fragment)	ns	ns	-0.647344	0.00196408	ns	ns
TC122056			ns	ns	-0.621687	0.00197409	ns	ns
TC121370	P04818	Thymidylate synthase	ns	ns	0.713817	0.00208031	ns	ns
TC101040	Q62760	Mitochondrial import receptor subunit TOM20 homolog	ns	ns	-0.497362	0.00211718	ns	ns
CUST_18731_PI425536763	Q6W2J9	BCL-6 corepressor	ns	ns	-0.594059	0.00212764	-0.547171	0.010818
CUST_5243_PI425536763	Q3UKU1	RNA polymerase II elongation factor ELL2	ns	ns	0.715464	0.00213766	ns	ns
CUST_8168_PI425536763	P50878	60S ribosomal protein L4	ns	ns	-0.559077	0.00218297	ns	ns
TC110897	Q61029	Lamina-associated polypeptide 2, isoforms beta/delta/epsilon/gamma	ns	ns	0.735143	0.00221968	ns	ns
CUST_15605_PI425536763	Q8CHB8	Tubulin polyglutamylase TTLL5	ns	ns	0.56074	0.00222333	ns	ns
TC100550			ns	ns	-0.580209	0.00222333	ns	ns
CUST_8341_PI425536763	P05539	Collagen alpha-1(II) chain	ns	ns	-0.92636	0.00235159	ns	ns
CUST_22340_PI425536763	Q5BJJ5	Haloacid dehalogenase-like hydrolase domain-containing protein 2	ns	ns	-0.424616	0.00235355	-0.359624	0.0265114
TC127294	Q8N6H7	ADP-ribosylation factor GTPase-activating protein 2	ns	ns	-0.554532	0.00237751	-0.458927	0.0328371
TC125722			ns	ns	-0.594276	0.00238203	ns	ns
CUST_16514_PI425536763	Q98ST6	Peptidase inhibitor 15	ns	ns	-0.576247	0.0024747	ns	ns
TC117093	Q804H7	Baculoviral IAP repeat-containing protein 5.2-B	ns	ns	-0.554224	0.00251595	ns	ns
CUST_24137_PI425536763	Q9W6M9	Galanin	ns	ns	-0.452715	0.00251719	ns	ns
TC103559	Q8R5H8	Fas apoptotic inhibitory molecule 1	ns	ns	0.557952	0.00253477	0.468885	0.0302942
TC111618			ns	ns	-0.639842	0.00253984	ns	ns
TC100397	Q53G44	Interferon-induced protein 44-like	ns	ns	1.42709	0.00254942	ns	ns
CUST_24084_PI425536763	P97445	Voltage-dependent P/Q-type calcium channel subunit alpha-1A	ns	ns	-1.00323	0.00258368	ns	ns
CUST_1544_PI425536763	P79826	Myelin proteolipid protein	ns	ns	-0.473001	0.00261292	ns	ns
TC115687			ns	ns	-0.546146	0.0026465	ns	ns
TC102632		Salmo salar Haloacid dehalogenase-like hydrolase domain-containing protein 1A (hdd1a), mRNA	ns	ns	-0.634768	0.00272208	ns	ns
TC102085			ns	ns	-0.550276	0.00272824	ns	ns
TC112569			ns	ns	-0.561588	0.00273315	ns	ns
CUST_16574_PI425536763	B0V2N1	Receptor-type tyrosine-protein phosphatase S	ns	ns	-0.485281	0.00273754	-0.422905	0.0233068
TC126862			ns	ns	-0.612473	0.00274303	ns	ns
TC122695			ns	ns	0.558814	0.00274303	ns	ns
TC117813		hypothetical protein [Theileria parva strain Muguga]	ns	ns	-0.494372	0.00274997	ns	ns
CUST_17106_PI425536763	A8MU46	Smoothelin-like protein 1	ns	ns	-0.533191	0.00280672	ns	ns
CUST_23473_PI425536763	P56373	P2X purinoceptor 3	ns	ns	-0.515868	0.00285434	ns	ns
CUST_11207_PI425536763	Q13325	Interferon-induced protein with tetratricopeptide repeats 5	ns	ns	1.18789	0.00286063	ns	ns
TC120316			ns	ns	-0.489163	0.00288388	ns	ns
TC111391	O60844	Zymogen granule membrane protein 16	ns	ns	-1.14835	0.00291564	ns	ns
CUST_17133_PI425536763	P98088	Mucin-5AC (Fragments)	ns	ns	-0.68915	0.00292916	ns	ns
TC112141			ns	ns	-0.593437	0.00298477	ns	ns
TC113638	Q9D9B4	Leucine-rich repeat-containing protein C10orf11 homolog	ns	ns	0.905181	0.00305361	ns	ns
CUST_25676_PI425536763	Q7SXR3	Macrophage erythroblast attacher	ns	ns	0.788507	0.00306492	ns	ns
CUST_2010_PI425536763	Q8SQ72	Gamma-sarcoglycan	ns	ns	0.449047	0.00308012	ns	ns
CUST_28571_PI425536763	P67963	Casein kinase I isoform alpha	ns	ns	-0.535842	0.00311691	ns	ns
TC111995		Salmo salar Engulfment and cell motility protein 1 (elmo1), mRNA	ns	ns	0.528196	0.00312706	ns	ns
TC124662		Drosophila virilis GJ22944 (DvirGJ22944), mRNA	ns	ns	-0.472138	0.00313282	ns	ns
CUST_16230_PI425536763	Q6UWH6	Protein TEX261	ns	ns	-0.492817	0.00323263	ns	ns
CUST_2792_PI425536763	Q7ZTY4	Histone-binding protein RBBP7	ns	ns	-0.671313	0.00323494	ns	ns
CUST_20503_PI425536763	P27003	Protein S100-A10	ns	ns	-0.517289	0.00323494	ns	ns
TC106323		Oncorhynchus mykiss matrix metalloproteinase (mmp), mRNA	ns	ns	-0.604568	0.00325087	ns	ns
CUST_17341_PI425536763	Q9BXW4	Microtubule-associated proteins 1A/1B light chain 3C	ns	ns	-0.966767	0.00326005	ns	ns
TC100075	Q13325	Interferon-induced protein with tetratricopeptide repeats 5	ns	ns	1.13835	0.0032705	ns	ns
CUST_16617_PI425536763	Q92614	Myosin-XVIIIa	ns	ns	-0.6168	0.00330473	ns	ns
CUST_13211_PI425536763	P59046	NACHT, LRR and PYD domains-containing protein 12	ns	ns	-0.714894	0.00330473	ns	ns
TC105028			ns	ns	-0.495791	0.00345569	ns	ns
TC111873	Q6IQT4	COP9 signalosome complex subunit 2	ns	ns	-0.675371	0.00348124	ns	ns
CUST_21480_PI425536763	P21913	Succinate dehydrogenase [ubiquinone] iron-sulfur subunit, mitochondrial	ns	ns	-0.530371	0.00348124	ns	ns
CUST_21120_PI425536763	Q9WUD1	STIP1 homology and U box-containing protein 1	ns	ns	-0.685261	0.0034949	ns	ns
CUST_25465_PI425536763	Q6NZ13	Neuroblastoma suppressor of tumorigenicity 1	ns	ns	0.497898	0.0035106	0.618444	0.000534878
CUST_26138_PI425536763	Q95K04	E3 ubiquitin-protein ligase RNF133	ns	ns	-0.553839	0.0035106	-0.563989	0.00613605
TC117701			ns	ns	-0.558449	0.0035106	ns	ns
TC100240	P79826	Myelin proteolipid protein	ns	ns	-0.569921	0.00363369	ns	ns
CUST_9747_PI425536763	Q02445	Tissue factor pathway inhibitor	ns	ns	-0.535335	0.003649	ns	ns
CUST_22144_PI425536763	Q5M821	Protein phosphatase 1H	ns	ns	-0.743727	0.00368908	-0.6726	0.021503
TC113479		Salmo salar Haloacid dehalogenase-like hydrolase domain-containing protein 1A (hdd1a), mRNA	ns	ns	0.45987	0.00373831	0.508247	0.00261647
TC105730	P38024	Multifunctional protein ADE2	ns	ns	-0.527508	0.00373831	ns	ns
CUST_25946_PI425536763	O55043	Rho guanine nucleotide exchange factor 7	ns	ns	0.437992	0.00373831	ns	ns
TC125528			ns	ns	0.500719	0.00373831	ns	ns
TC125080	Q6I9Y2	THO complex subunit 7 homolog	ns	ns	0.595631	0.00375285	ns	ns
TC116198	P08108	Heat shock cognate 70 kDa protein	ns	ns	-0.614535	0.0037775	ns	ns
CUST_5666_PI425536763	P16422	Epithelial cell adhesion molecule	ns	ns	-0.525938	0.00381247	ns	ns
CUST_7082_PI425536763	Q66X52	Hepatitis B virus X-interacting protein homolog	ns	ns	0.575561	0.00381663	ns	ns
CUST_17691_PI425536763	Q11200	CMP-N-acetylneuraminate-beta-galactosamide-alpha-2, 3-sialyltransferase 1	ns	ns	-0.467287	0.00390516	ns	ns
TC112699	Q9BR09	Neuralized-like protein 2	ns	ns	0.618797	0.00390516	ns	ns
TC107786			ns	ns	0.509673	0.0039312	ns	ns
CUST_3923_PI425536763	Q9FLQ7	Formin-like protein 20	ns	ns	-0.562311	0.0039449	ns	ns
TC105399	Q811Q2	Chloride intracellular channel protein 6	ns	ns	-0.54207	0.00398819	ns	ns
CUST_2333_PI425536763	P48146	Neuropeptides B/W receptor type 2	ns	ns	-0.507319	0.00400164	ns	ns
CUST_4027_PI425536763	P60892	Ribose-phosphate pyrophosphokinase 1	ns	ns	-0.506173	0.00404541	ns	ns
TC126293		Salmo salar SH3 domain-binding protein 4 (sh3b4), mRNA	ns	ns	-0.617547	0.00409966	ns	ns
TC117088			ns	ns	-0.505313	0.0041434	ns	ns
TC100957	Q14315	Filamin-C	ns	ns	-0.882226	0.00416092	ns	ns
CUST_25614_PI425536763	Q61627	Glutamate receptor delta-1 subunit	ns	ns	-0.422445	0.00424748	ns	ns
CUST_10489_PI425536763	Q6GV29	UDP-GlcNAc:betaGal beta-1,3-N-acetylglucosaminyltransferase-like protein 1	ns	ns	0.620145	0.00429142	ns	ns
TC127411	Q6P963	Hydroxyacylglutathione hydrolase, mitochondrial	ns	ns	-0.480159	0.0043016	ns	ns
TC114882	Q5R957	Chloride intracellular channel protein 4	ns	ns	-0.65938	0.00431733	-0.68506	0.00613002
TC122450	Q5BL31	Uncharacterized protein C6orf106 homolog	ns	ns	0.549366	0.00431806	ns	ns
TC102098	Q9DG25	Popeye domain-containing protein 3	ns	ns	0.564394	0.00432375	ns	ns
TC117206	P17927	Complement receptor type 1	ns	ns	-0.513303	0.00433021	ns	ns
CUST_8934_PI425536763	Q9WUA3	6-phosphofructokinase type C	ns	ns	0.93412	0.00433278	ns	ns
CUST_16896_PI425536763	Q9Y2S7	Polymerase delta-interacting protein 2	ns	ns	0.611989	0.00439203	ns	ns
TC110043	P56750	Claudin-17	ns	ns	-0.447789	0.00443718	ns	ns
TC101180	Q9NX08	COMM domain-containing protein 8	ns	ns	-0.529053	0.00445473	ns	ns
TC106262	Q96L58	Beta-1,3-galactosyltransferase 6	ns	ns	-0.786924	0.00445806	ns	ns
CUST_9813_PI425536763	P07952	Bisphosphoglycerate mutase	ns	ns	-0.905292	0.00448165	0.826496	0.0234574
CUST_446_PI425536763	O42260	Survival of motor neuron protein-interacting protein 1	ns	ns	0.507694	0.0044921	ns	ns
CUST_16759_PI425536763	Q91453	Stonustoxin subunit beta	ns	ns	-0.585744	0.0045206	ns	ns
TC95330	Q96MM6	Heat shock 70 kDa protein 12B	ns	ns	-0.493466	0.00461454	ns	ns
CUST_27248_PI425536763	C3K1L3	Histidyl-tRNA synthetase	ns	ns	0.484366	0.00464972	ns	ns
TC97469	O43837	Isocitrate dehydrogenase [NAD] subunit beta, mitochondrial	ns	ns	0.443307	0.00476034	ns	ns
CUST_27361_PI425536763	Q8BLI4	Dermatan-sulfate epimerase	ns	ns	-0.486064	0.00476269	ns	ns
TC122605	Q80W57	ATP-binding cassette sub-family G member 2	ns	ns	-1.11408	0.00476871	ns	ns
TC104152			ns	ns	-0.438173	0.00477383	ns	ns
TC102940	Q12836	Zona pellucida sperm-binding protein 4	ns	ns	0.519198	0.00481061	ns	ns
TC107037	Q92056	Hydroxyindole O-methyltransferase	ns	ns	-0.608738	0.00484231	ns	ns
CUST_21656_PI425536763	P09041	Phosphoglycerate kinase 2	ns	ns	0.505498	0.00487536	ns	ns
TC130853	P87368	Putative violet-sensitive opsin	ns	ns	-0.75217	0.00491094	ns	ns
TC109215	Q5NVM4	Prostaglandin E synthase 3	ns	ns	0.668317	0.00491103	ns	ns
TC109693	Q13952	Nuclear transcription factor Y subunit gamma	ns	ns	-0.3855	0.00493402	ns	ns
TC131860			ns	ns	-0.42683	0.00493748	ns	ns
TC111593			ns	ns	-0.533642	0.00493889	ns	ns
TC98484	Q4VBS4	Methionine aminopeptidase 1D, mitochondrial	ns	ns	0.404136	0.00495428	ns	ns
CUST_3938_PI425536763	Q9R100	Cadherin-17	ns	ns	-0.39162	0.00496072	ns	ns
CUST_10657_PI425536763	Q6UWX4	HHIP-like protein 2	ns	ns	0.819281	0.00499034	ns	ns
TC97137	P16930	Fumarylacetoacetase	ns	ns	0.788103	0.00502943	ns	ns
[truncated: 1,095 more rows]
