# Supplementary material for: Detection of new pathways involved in the acceptance and the utilisation of a plant-based diet in isogenic lines of rainbow trout fry
Source: PLoS One. 2018 Jul 31;13(7):e0201462. doi: 10.1371/journal.pone.0201462 (PMC6067751; doi:10.1371/journal.pone.0201462)
Supplement: S3 File — (XLSX) [file pone.0201462.s003.xlsx]

## Sheet: Feuille1
Term		Count	P-Value	Benjamini
R23h versus AB1h
Extracellular region
GO:0005576	Extracellular region	174	4.7e-16	2.03e-13
GO:0044421	Extracellular region part	88	1.6e-08	3.65e-06
GO:0031012	Extracellular matrix	54	3.82e-08	4.36e-06
GO:0005578	Proteinaceous extracellular matrix	52	3.31e-08	5.04e-06
GO:0044420	Extracellular matrix part	23	4.45e-05	0.00405
GO:0022610	Biological adhesion	70	1.53e-05	0.0193
GO:0007155	Cell adhesion	70	1.36e-05	0.0339
GO:0005581	Collagen	10	0.000985	0.044
Immunity
GO:0042611	Mhc protein complex	7	0.000142	0.0108
GO:0006955	Immune response	42	9.72e-05	0.079
GO:0019882	Antigen processing and presentation	10	0.000395	0.222
Lysosyme
GO:0005764	Lysosome	32	0.000325	0.021
GO:0000323	Lytic vacuole	32	0.000376	0.0212
GO:0005773	Vacuole	35	0.000446	0.0223
Endopeptidase activity
GO:0004867	Serine-type endopeptidase inhibitor activity	18	3.24e-06	0.00307
GO:0004866	Endopeptidase inhibitor activity	21	3.77e-05	0.0118
GO:0004857	Enzyme inhibitor activity	30	6.3e-05	0.0148
GO:0030414	Peptidase inhibitor activity	21	8.84e-05	0.0166
AA metabolism
GO:0047150	Betaine-homocysteine S-methyltransferase activity	5	1.33e-05	0.00628
R23h versus A22h
Extracellular region
GO:0005576	Extracellular region	142	6.71e-08	3.08e-05
GO:0007155	Cell adhesion	69	7.72e-06	0.0199
GO:0022610	Biological adhesion	69	8.67e-06	0.0112
GO:0032288	Myelin assembly	6	6.3e-05	0.0401
Perception
GO:0050877	Neurological system process	65	1.73e-05	0.0149
GO:0007600	Sensory perception	34	0.000148	0.062
Immunity
GO:0048002	Antigen processing and presentation of peptide antigen	9	7.01e-05	0.0358
GO:0019882	Antigen processing and presentation	10	0.000303	0.106
GO:0002478	Antigen processing and presentation of exogenous peptide antigen	6	0.000304	0.0941
AA mtetabolism
GO:0047150	Betaine-homocysteine s-methyltransferase activity	5	1.25e-05	0.0114
GO:0008172	Sulfur amino acid biosynthetic process	8	0.000312	0.133
